# Supplementary material for: RNA-Seq Analysis of Spinal Cord Tissues from hPFN1G118V Transgenic Mouse Model of ALS at Pre-symptomatic and End-Stages of Disease
Source: Sci Rep. 2018 Sep 13;8:13737. doi: 10.1038/s41598-018-31132-y (PMC6137178; doi:10.1038/s41598-018-31132-y)
Supplement: Supplementary file 2 — Dataset 1 [file 41598_2018_31132_MOESM2_ESM.xlsx]

## Sheet: Sheet1
Human Gene	Mouse orthologue	CNS Cell type
ACOT11	Acot11	Astrocyte
ACSBG1	Acsbg1	Astrocyte
ADHFE1	Adhfe1	Astrocyte
AGT	Agt	Astrocyte
KIAA1161	AI464131	Astrocyte
ALDH1L1	Aldh1l1	Astrocyte
ALDOC	Aldoc	Astrocyte
AQP4	Aqp4	Astrocyte
ATP1A2	Atp1a2	Astrocyte
BMPR1B	Bmpr1b	Astrocyte
CCDC80	Ccdc80	Astrocyte
CHRDL1	Chrdl1	Astrocyte
CLDN10	Cldn10	Astrocyte
CTH	Cth	Astrocyte
CYBRD1	Cybrd1	Astrocyte
CYP4F12	Cyp4f14	Astrocyte
CYP4F12	Cyp4f15	Astrocyte
CYP4F13	Cyp4f18	Astrocyte
DIO2	Dio2	Astrocyte
EGFR	Egfr	Astrocyte
ENTPD2	Entpd2	Astrocyte
F3	F3	Astrocyte
FGFR3	Fgfr3	Astrocyte
FZD2	Fzd2	Astrocyte
GJA1	Gja1	Astrocyte
GJA1	Gja6	Astrocyte
GJB6	Gjb6	Astrocyte
GLDC	Gldc	Astrocyte
GLI3	Gli3	Astrocyte
GRIN2C	Grin2c	Astrocyte
HAPLN1	Hapln1	Astrocyte
MERTK	Mertk	Astrocyte
MLC1	Mlc1	Astrocyte
NTSR2	Ntsr2	Astrocyte
PAPSS2	Papss2	Astrocyte
PBXIP1	Pbxip1	Astrocyte
PDK4	Pdk4	Astrocyte
PLA2G7	Pla2g7	Astrocyte
PLCD4	Plcd4	Astrocyte
PPP1R3C	Ppp1r3c	Astrocyte
PPP1R3G	Ppp1r3g	Astrocyte
RFX4	Rfx4	Astrocyte
S100B	S100b	Astrocyte
SLC14A1	Slc14a1	Astrocyte
SLC15A2	Slc15a2	Astrocyte
SLC1A2	Slc1a2	Astrocyte
SLC1A3	Slc1a3	Astrocyte
SLC25A18	Slc25a18	Astrocyte
SLC39A12	Slc39a12	Astrocyte
SLC4A4	Slc4a4	Astrocyte
SLC7A10	Slc7a10	Astrocyte
SLC7A2	Slc7a2	Astrocyte
SLC9A3R1	Slc9a3r1	Astrocyte
SOX9	Sox9	Astrocyte
TLCD1	Tlcd1	Astrocyte
TLR3	Tlr3	Astrocyte
TMEM47	Tmem47	Astrocyte
TNC	Tnc	Astrocyte
TTPA	Ttpa	Astrocyte
VCAM1	Vcam1	Astrocyte
CD68	Cd68	Microglia
CX3CR1	Cx3cr1	Microglia
ITGAM	Itgam	Microglia
ITGAX	Itgax	Microglia
PTPRC	Ptprc	Microglia
CHAT	Chat	Motor Neuron
FOXP1	Foxp1	Motor Neuron
ISL1	Isl1	Motor Neuron
ISL2	Isl2	Motor Neuron
MNX1	Mnx1	Motor Neuron
BCL11A	Bcl11a	neuron
CACNA1B	Cacna1b	neuron
CALB1	Calb1	neuron
CAMK2B	Camk2b	neuron
CAMK4	Camk4	neuron
CBLN1	Cbln1	neuron
CCK	Cck	neuron
CD24	Cd24a	neuron
CDH8	Cdh8	neuron
CLSTN2	Clstn2	neuron
CNKSR2	Cnksr2	neuron
CYB561	Cyb561	neuron
ELAVL2	Elavl2	neuron
ENO2	Eno2	neuron
EPHA7	Epha7	neuron
GABRA1	Gabra1	neuron
GABRA5	Gabra5	neuron
GABRG2	Gabrg2	neuron
GAP43	Gap43	neuron
GDA	Gda	neuron
GLRA2	Glra2	neuron
GPR88	Gpr88	neuron
HPCA	Hpca	neuron
HS3ST2	Hs3st2	neuron
HS6ST2	Hs6st2	neuron
HTR2C	Htr2c	neuron
ICA1L	Ica1l	neuron
KCNC2	Kcnc2	neuron
KCNF1	Kcnf1	neuron
KCNQ2	Kcnq2	neuron
L1CAM	L1cam	neuron
LPL	Lpl	neuron
MAL2	Mal2	neuron
MEF2C	Mef2c	neuron
MYO5B	Myo5b	neuron
MYT1L	Myt1l	neuron
NAPB	Napb	neuron
NEFL	Nefl	neuron
NEFM	Nefm	neuron
NELL1	Nell1	neuron
NOV	Nov	neuron
NPTX1	Nptx1	neuron
NRG3	Nrg3	neuron
NTS	Nts	neuron
PCSK2	Pcsk2	neuron
PGM2L1	Pgm2l1	neuron
PLCXD3	Plcxd3	neuron
PRDM8	Prdm8	neuron
RGS4	Rgs4	neuron
RHOV	Rhov	neuron
SATB2	Satb2	neuron
SCG2	Scg2	neuron
SLA	Sla	neuron
SLC12A5	Slc12a5	neuron
SLC17A6	Slc17a6	neuron
SLC6A7	Slc6a7	neuron
SNAP25	Snap25	neuron
SOSTDC1	Sostdc1	neuron
SSTR2	Sstr2	neuron
STMN2	Stmn2	neuron
STX1A	Stx1a	neuron
SV2B	Sv2b	neuron
SYT1	Syt1	neuron
SYT4	Syt4	neuron
TMEM130	Tmem130	neuron
TRHDE	Trhde	neuron
TTC9	Ttc9	neuron
TUBB3	Tubb3	neuron
UNC13A	Unc13a	neuron
VGF	Vgf	neuron
VIP	Vip	neuron
VSNL1	Vsnl1	neuron
ADAMTS4	Adamts4	Oligodendrocyte
BCAS1	Bcas1	Oligodendrocyte
CLDN11	Cldn11	Oligodendrocyte
CPM	Cpm	Oligodendrocyte
ELOVL7	Elovl7	Oligodendrocyte
ENPP6	Enpp6	Oligodendrocyte
ERBB3	Erbb3	Oligodendrocyte
FA2H	Fa2h	Oligodendrocyte
GAL3ST1	Gal3st1	Oligodendrocyte
GALNT6	Galnt6	Oligodendrocyte
GJB1	Gjb1	Oligodendrocyte
GPR17	Gpr17	Oligodendrocyte
GPR62	Gpr62	Oligodendrocyte
HAPLN2	Hapln2	Oligodendrocyte
IL23A	Il23a	Oligodendrocyte
LGI3	Lgi3	Oligodendrocyte
MAG	Mag	Oligodendrocyte
MAL	Mal	Oligodendrocyte
MBP	Mbp	Oligodendrocyte
MOBP	Mobp	Oligodendrocyte
PDLIM2	Pdlim2	Oligodendrocyte
PLA2G4A	Pla2g4a	Oligodendrocyte
PLEKHH1	Plekhh1	Oligodendrocyte
PLP1	Plp1	Oligodendrocyte
PLXNB3	Plxnb3	Oligodendrocyte
PPP1R14A	Ppp1r14a	Oligodendrocyte
PRKCQ	Prkcq	Oligodendrocyte
RFFL	Rffl	Oligodendrocyte
SEMA3D	Sema3d	Oligodendrocyte
SFT2D1	Sft2d1	Oligodendrocyte
SGK2	Sgk2	Oligodendrocyte
SRPK3	Srpk3	Oligodendrocyte
TF	Trf	Oligodendrocyte
TSPAN2	Tspan2	Oligodendrocyte
UGT8	Ugt8a	Oligodendrocyte
