# Supplementary material for: RNA-Seq Analysis of Spinal Cord Tissues from hPFN1G118V Transgenic Mouse Model of ALS at Pre-symptomatic and End-Stages of Disease
Source: Sci Rep. 2018 Sep 13;8:13737. doi: 10.1038/s41598-018-31132-y (PMC6137178; doi:10.1038/s41598-018-31132-y)
Supplement: Supplementary file 3 — Dataset 2 [file 41598_2018_31132_MOESM3_ESM.xlsx]

## Sheet: MYMO
	logFC	AveExpr	t	P.Value	adj.P.Val	B
Lyz2	4.78704	6.24917	10.5423	3.76011e-06	0.000356691	5.03901
Cst7	4.48688	3.4398	11.6012	1.75564e-06	0.000296632	5.7939
Gpnmb	4.14338	3.53105	7.25902	6.59922e-05	0.00152142	2.10407
Clec7a	3.81818	3.33752	12.2325	1.14763e-06	0.000270125	6.20898
Sprr1a	3.56463	3.10173	14.3026	3.23527e-07	0.000202974	7.41371
Cd52	3.45727	4.78987	12.3027	1.09599e-06	0.000270125	6.25364
Snora17	3.36887	2.49189	5.74012	0.000353831	0.00442095	0.343381
Cd68	3.23831	4.65016	10.8652	2.96035e-06	0.000316958	5.27749
Timp1	3.18251	3.16916	16.7232	8.98924e-08	0.000202974	8.57476
Serpina3n	3.09285	7.43814	13.5075	5.15094e-07	0.000211572	6.97713
Lilrb4a	3.09267	2.29951	11.1005	2.49661e-06	0.000314699	5.4466
Lgals3	3.08187	4.20776	14.4969	2.89816e-07	0.000202974	7.51592
C1qa	2.88397	7.08675	14.1944	3.44171e-07	0.000202974	7.35607
Fcgr2b	2.8479	3.36644	10.6832	3.38484e-06	0.000331018	5.14402
Tyrobp	2.81249	7.02098	9.53804	8.25725e-06	0.000515496	4.2462
Itgax	2.78259	2.11686	9.71244	7.16736e-06	0.000483031	4.38974
Trem2	2.72257	5.35737	11.8974	1.43451e-06	0.000284813	5.99173
Apoc4	2.6886	1.78944	6.36061	0.000172316	0.00274362	1.09961
Ccl3	2.67442	2.55317	8.94953	1.35375e-05	0.00064036	3.74216
Mpeg1	2.65118	4.88183	11.6721	1.67208e-06	0.000292084	5.84175
C1qb	2.63722	7.38307	15.1291	2.04502e-07	0.000202974	7.83687
Nupr1	2.62948	3.97108	9.64489	7.56935e-06	0.000492876	4.33445
Atf3	2.6218	2.54313	11.5963	1.76151e-06	0.000296632	5.79061
Wfdc17	2.61342	2.15814	7.62626	4.57172e-05	0.00122861	2.48624
C1qc	2.58645	7.21061	13.1882	6.25354e-07	0.000211572	6.79293
Apoc2	2.57829	1.72204	8.05523	3.02843e-05	0.000984558	2.91335
Ccl6	2.56103	2.98514	12.5255	9.48469e-07	0.000253395	6.39347
Vim	2.49363	7.17145	18.7066	3.56541e-08	0.000202974	9.36996
Lgals3bp	2.45398	5.22307	12.5881	9.11131e-07	0.00024712	6.43221
S100a4	2.44403	4.46244	11.0222	2.64133e-06	0.000316958	5.39075
Cyba	2.41788	4.16936	12.7191	8.38105e-07	0.000245578	6.51265
C4b	2.41314	5.46104	12.5934	9.0805e-07	0.00024712	6.43548
Cd48	2.39927	2.59343	10.7786	3.15442e-06	0.000318695	5.2143
Lyz1	2.39499	2.04392	6.95387	9.04979e-05	0.00186192	1.77432
Fcer1g	2.38462	5.53127	11.1531	2.40433e-06	0.000313659	5.4839
Hspb1	2.33511	7.07017	11.2832	2.1921e-06	0.000313659	5.57525
Cybb	2.31403	1.73398	9.89416	6.19856e-06	0.000445756	4.53662
Ctss	2.3036	7.66022	10.7073	3.32478e-06	0.000331018	5.16188
Capg	2.2957	3.79768	13.1675	6.3334e-07	0.000211572	6.78084
Bcl2a1b	2.28993	2.47297	13.762	4.42667e-07	0.000211572	7.12018
Ccl4	2.22999	2.14885	7.38799	5.79192e-05	0.0014313	2.24007
Ch25h	2.21455	1.77613	8.09266	2.92396e-05	0.000965811	2.94966
Lag3	2.20687	2.94279	14.0642	3.70987e-07	0.000204234	7.28597
Fcrls	2.19999	4.43041	8.2208	2.59531e-05	0.000899789	3.0729
Fmod	2.19419	3.40066	15.0488	2.13597e-07	0.000202974	7.79706
Wisp2	2.17877	1.80842	7.86307	3.63406e-05	0.00108098	2.72452
Lcn2	2.17631	3.07149	4.5685	0.00158722	0.0117359	-1.23575
Ms4a6c	2.15889	2.08494	6.87763	9.80841e-05	0.0019429	1.69013
Itgb2	2.15595	3.12953	11.5814	1.77976e-06	0.000296632	5.78049
Slamf9	2.13456	2.27037	15.1262	2.04819e-07	0.000202974	7.83545
Ifi27l2a	2.12409	3.64602	5.91256	0.000288274	0.00384796	0.558934
Apoc1	2.12227	4.53899	5.96843	0.00026998	0.00367947	0.627875
Cd84	2.10511	2.59013	10.4004	4.18511e-06	0.000363784	4.93182
AF251705	2.09235	3.35089	13.131	6.47722e-07	0.000211572	6.75943
C3ar1	2.09047	2.06109	10.9259	2.83204e-06	0.000316958	5.32154
Cd74	2.0895	2.70641	8.78642	1.55999e-05	0.000691226	3.59686
Fcgr3	2.08597	4.77617	12.1972	1.17465e-06	0.000270125	6.18638
Ms4a6d	2.07952	2.05847	7.79151	3.89284e-05	0.00111548	2.65317
Ctsd	2.07292	9.4804	11.1436	2.42063e-06	0.000313659	5.47721
Ifi30	2.06758	3.28497	12.1304	1.22764e-06	0.000270326	6.1435
Lpl	2.06237	3.37738	9.22934	1.06666e-05	0.000565826	3.98567
Ctla2b	2.05146	2.29836	8.30998	2.39074e-05	0.000853293	3.15764
Ctsz	2.04469	6.46124	11.4943	1.89046e-06	0.00030182	5.72117
Cd109	2.04154	2.55402	6.71435	0.000116795	0.00214108	1.50738
Slc11a1	2.03332	2.52167	11.4116	2.00275e-06	0.00030182	5.66436
S100a6	1.98153	6.723	14.2006	3.42945e-07	0.000202974	7.3594
Ccl12	1.9757	1.97608	7.0696	8.01881e-05	0.00173014	1.90071
Crym	1.96564	1.78688	11.7815	1.5517e-06	0.000291124	5.91495
Slc15a3	1.91242	2.14299	10.1846	4.93776e-06	0.000396922	4.7658
Bst2	1.90409	3.88631	15.2053	1.9627e-07	0.000202974	7.87439
Grn	1.88805	5.78336	14.1154	3.60181e-07	0.000204234	7.31361
Apoe	1.88749	11.629	7.58201	4.77497e-05	0.00126269	2.44102
Aif1	1.8849	3.68766	7.18825	7.09431e-05	0.00160501	2.0286
Cd14	1.8746	2.65589	16.6196	9.461e-08	0.000202974	8.52965
C3	1.87016	5.5714	10.3907	4.21605e-06	0.000364728	4.92444
Ctsh	1.86925	4.51414	14.2732	3.28995e-07	0.000202974	7.3981
Plau	1.85325	2.36111	6.77309	0.000109647	0.00204512	1.57351
Laptm5	1.8146	5.03584	10.8411	3.01288e-06	0.000316958	5.26
Ly9	1.79581	1.46277	10.9178	2.84889e-06	0.000316958	5.31565
Cebpd	1.79217	2.43027	13.0576	6.77816e-07	0.000211572	6.71609
Tmem176a	1.79079	5.39175	15.5424	1.64007e-07	0.000202974	8.03763
Cxcl16	1.78425	2.05048	10.7901	3.12775e-06	0.000318695	5.22275
Ly86	1.74347	5.28504	8.56855	1.89176e-05	0.000748749	3.3988
Arl11	1.74008	1.63731	11.5449	1.82521e-06	0.000300639	5.75571
Psmb8	1.73568	3.08704	14.5992	2.73662e-07	0.000202974	7.56902
Ms4a7	1.73447	1.33821	4.82662	0.00112128	0.00923402	-0.8705
Hcst	1.73382	1.4101	13.6395	4.76018e-07	0.000211572	7.0517
Ecm1	1.71691	2.46742	10.4054	4.16928e-06	0.000363784	4.93562
Gm5643	1.70861	1.14975	3.55115	0.0068593	0.032367	-2.76428
Osmr	1.69692	2.28562	13.5714	4.95756e-07	0.000211572	7.01332
Tspo	1.69645	3.97283	14.8288	2.40922e-07	0.000202974	7.68656
Serping1	1.67049	3.36961	7.57218	4.82148e-05	0.00126945	2.43094
Tlr2	1.66641	2.55461	13.0958	6.61984e-07	0.000211572	6.73865
Mt1	1.66403	10.6989	9.6553	7.50576e-06	0.000492062	4.343
Aspg	1.65804	2.45909	11.8629	1.46835e-06	0.000286833	5.96895
Anxa3	1.65658	4.31369	11.5357	1.8369e-06	0.000300639	5.74944
Rgs1	1.65575	1.23279	7.47206	5.32456e-05	0.00134889	2.32768
Irf8	1.65236	2.64094	11.2202	2.29204e-06	0.000313659	5.53121
Rasl11a	1.65106	2.14146	14.5123	2.87315e-07	0.000202974	7.52395
H2-K1	1.64458	5.55311	14.1845	3.46128e-07	0.000202974	7.35078
Fam46c	1.64359	1.91495	10.4047	4.1716e-06	0.000363784	4.93506
Adgre1	1.64175	2.39917	9.62489	7.6931e-06	0.000499145	4.318
Apobec1	1.64154	2.35716	9.70601	7.20457e-06	0.000483031	4.3845
Rhoj	1.64025	3.22247	7.7991	3.86444e-05	0.00111437	2.66077
Myo1f	1.63053	2.11673	11.2061	2.31525e-06	0.000313659	5.52124
Hvcn1	1.62961	1.89445	10.2211	4.80034e-06	0.000392327	4.79418
B2m	1.61429	8.2547	11.1964	2.33125e-06	0.000313659	5.51443
S100a11	1.61262	5.25816	15.2345	1.93208e-07	0.000202974	7.88873
Slc43a3	1.607	1.65406	7.63865	4.51654e-05	0.0012205	2.49886
Rbp1	1.60396	2.68292	8.97415	1.32533e-05	0.00063824	3.76387
Plek	1.5932	3.54869	9.65136	7.52977e-06	0.000492062	4.33976
Ptpn6	1.58927	2.70495	9.47496	8.69577e-06	0.00052521	4.19363
Tlr7	1.58676	1.84843	8.14239	2.79125e-05	0.000940407	2.99769
Pld4	1.58619	3.74459	14.305	3.23089e-07	0.000202974	7.41497
Cd37	1.58458	2.99389	9.9116	6.11351e-06	0.000444257	4.55057
Cyp4f18	1.58113	1.34481	8.97182	1.32798e-05	0.00063824	3.76183
Blnk	1.57756	1.97189	11.4403	1.9629e-06	0.00030182	5.68416
Apod	1.5721	9.51536	4.67729	0.00136935	0.0105564	-1.08062
Icam1	1.56019	1.80235	11.1108	2.47826e-06	0.000314699	5.45391
Cyr61	1.55618	2.67372	10.3596	4.31702e-06	0.000368907	4.90071
Xlr	1.54959	1.7491	13.5981	4.87918e-07	0.000211572	7.02838
Cd53	1.54694	3.09218	12.0555	1.29029e-06	0.000272903	6.09507
Ggta1	1.54037	2.36416	10.1689	4.99822e-06	0.000399778	4.75356
H2-Q4	1.5392	2.51518	12.8691	7.62372e-07	0.000230834	6.60359
Ifi204	1.53565	1.31296	13.1882	6.25341e-07	0.000211572	6.79295
Arhgdib	1.53417	3.82256	13.579	4.93493e-07	0.000211572	7.01765
Mmp12	1.52245	1.07056	5.06418	0.000821351	0.0075285	-0.543015
Igfbp2	1.51853	4.61697	9.2356	1.06106e-05	0.000565826	3.99104
Cox6a2	1.51143	1.58249	9.03605	1.25675e-05	0.000621945	3.81822
Samsn1	1.50438	1.75114	11.3026	2.16223e-06	0.000313659	5.5888
Hexb	1.50045	7.12536	10.6142	3.5631e-06	0.000344832	5.09279
Csf3r	1.49765	2.43915	11.9927	1.34557e-06	0.000277784	6.05419
Ptprc	1.49718	2.09241	10.0296	5.57107e-06	0.000423471	4.64431
Postn	1.49046	1.52772	6.50484	0.000146785	0.00245788	1.26786
Tagln2	1.48173	4.44553	13.3686	5.60161e-07	0.000211572	6.89763
Cyth4	1.48151	3.10026	10.0784	5.36241e-06	0.000416163	4.68277
Cd180	1.47933	2.16418	7.1304	7.52951e-05	0.00166067	1.96646
A2m	1.47362	5.57733	9.96174	5.87611e-06	0.000432192	4.59055
Lat2	1.47277	2.54427	6.69175	0.000119681	0.00217018	1.48182
Tnfaip8l2	1.46506	2.55844	16.4617	1.02335e-07	0.000202974	8.46023
Ctsc	1.44857	2.99367	9.57109	8.03735e-06	0.000508761	4.2736
Ncf1	1.44383	2.92282	10.5517	3.73367e-06	0.000356691	5.04607
Cd22	1.44367	1.06898	8.55919	1.90767e-05	0.000753361	3.39018
Klhl6	1.44361	1.9357	10.9338	2.81595e-06	0.000316958	5.3272
Atp6v0d2	1.44164	0.932804	3.98104	0.00362997	0.0206338	-2.10228
Nckap1l	1.44151	2.96581	10.3571	4.32526e-06	0.000368907	4.8988
Abca1	1.43616	3.45728	7.09698	7.79425e-05	0.0017019	1.93038
Spi1	1.4353	2.79223	10.2921	4.5457e-06	0.00037942	4.84892
Maff	1.42976	1.96657	5.26325	0.000636717	0.0064049	-0.275003
Plaur	1.42519	1.47045	10.8784	2.93188e-06	0.000316958	5.2871
Socs3	1.42072	1.75428	10.5382	3.7717e-06	0.000356691	5.03593
Lsp1	1.41217	2.63953	10.9639	2.75495e-06	0.000316958	5.34895
Tbxas1	1.40723	2.08228	10.1587	5.03758e-06	0.000399778	4.74567
Gpr65	1.40628	1.17222	8.4736	2.06019e-05	0.000792031	3.31102
Tgm1	1.40422	1.11169	6.72019	0.000116062	0.00213196	1.51397
Hmox1	1.40381	3.23829	7.63756	4.52136e-05	0.0012205	2.49775
Tagln	1.4022	3.85564	9.23878	1.05823e-05	0.000565826	3.99376
Flnc	1.40066	2.66447	12.1369	1.2224e-06	0.000270326	6.14766
Ang	1.39713	2.74564	8.62955	1.79162e-05	0.000731854	3.45471
Havcr2	1.38778	2.14618	9.6652	7.44588e-06	0.000491	4.35112
Slfn2	1.38618	1.54485	16.1695	1.18563e-07	0.000202974	8.32932
Tmem176b	1.38551	6.28679	15.4115	1.75776e-07	0.000202974	7.97478
Cd34	1.38309	4.33936	13.9014	4.07854e-07	0.000211572	7.19718
Crip1	1.38143	4.60647	8.6989	1.68484e-05	0.000716122	3.51785
Tmem37	1.38134	2.07634	8.48819	2.03326e-05	0.000785922	3.32457
Fcgr1	1.38034	2.14042	9.99214	5.73719e-06	0.000428334	4.61468
Serpina3m	1.37797	0.905767	3.59641	0.00640734	0.03084	-2.69363
Galnt15	1.37782	2.46915	5.61322	0.000412455	0.00485617	0.182051
Cd63	1.37624	7.52612	10.0481	5.49063e-06	0.00041911	4.65897
Mt2	1.37391	10.1359	12.1213	1.23504e-06	0.000270326	6.13765
Spp1	1.36962	8.03248	6.90393	9.53909e-05	0.00191912	1.71926
Prss23	1.368	2.54892	11.176	2.36536e-06	0.000313659	5.50007
Igf1	1.36794	1.98538	6.58953	0.000133749	0.0023221	1.36537
H2-D1	1.36698	6.43506	11.6467	1.70139e-06	0.000294373	5.8247
Glipr2	1.3659	3.67191	14.3395	3.16799e-07	0.000202974	7.43326
Tmem106a	1.36417	1.396	8.28051	2.45631e-05	0.000874976	3.12972
Uts2	1.36035	5.99809	4.45491	0.00185524	0.0130283	-1.39955
Emp1	1.35929	2.70008	7.83946	3.7173e-05	0.00109298	2.70104
Pycard	1.35162	1.99557	9.6949	7.26936e-06	0.000484957	4.37543
Ucp2	1.35045	5.98114	6.86899	9.89872e-05	0.00195255	1.68054
Ucn	1.34961	1.50197	6.69424	0.000119359	0.00216895	1.48464
Renbp	1.34806	2.89413	8.93278	1.37347e-05	0.000643089	3.72735
Tlr13	1.34721	1.58138	9.87291	6.304e-06	0.000450885	4.51958
Gngt2	1.34563	3.23004	8.57889	1.87436e-05	0.000746745	3.4083
Fxyd5	1.34443	3.5294	9.80264	6.667e-06	0.000468664	4.46298
Cd86	1.34151	1.81646	9.70586	7.20545e-06	0.000483031	4.38437
AI607873	1.33731	1.00072	11.6842	1.65822e-06	0.000292084	5.84991
Ftl1	1.33487	8.81893	10.136	5.12733e-06	0.000399778	4.7279
Hpgd	1.33328	4.14934	5.51992	0.000462311	0.00523449	0.0619459
Fyb	1.33075	2.0614	10.2965	4.5301e-06	0.00037942	4.85237
Parvg	1.32711	2.01654	10.9397	2.80393e-06	0.000316958	5.33145
Tm4sf1	1.32422	3.94934	9.20621	1.08763e-05	0.000571069	3.96582
Hcls1	1.31837	2.61891	8.34776	2.30951e-05	0.000842506	3.1933
Dnase2a	1.31286	2.51648	9.31147	9.9573e-06	0.000561994	4.0558
Rnase4	1.3117	4.52219	9.20701	1.0869e-05	0.000571069	3.9665
Gusb	1.30847	3.88103	9.7966	6.69921e-06	0.000468664	4.45811
Col5a3	1.30403	2.47045	6.16391	0.000215321	0.00318315	0.865645
Emp3	1.29933	3.54118	5.28977	0.000615749	0.00629151	-0.239753
Pdpn	1.29494	3.32546	10.8326	3.03179e-06	0.000316958	5.25377
Arhgap25	1.28877	1.60311	8.09912	2.90632e-05	0.000961733	2.95592
Apobec3	1.28655	1.73855	11.2273	2.28061e-06	0.000313659	5.53615
Cxcl10	1.28625	1.74087	6.15238	0.000218184	0.00320432	0.851769
Cebpb	1.28347	2.511	7.78795	3.90622e-05	0.00111678	2.64961
Cd33	1.28139	2.06695	7.9548	3.32973e-05	0.00103255	2.81516
Prdx6	1.27809	7.839	11.4787	1.91116e-06	0.00030182	5.71046
AB124611	1.27504	1.08437	8.27409	2.47085e-05	0.000876719	3.12363
H2-DMb1	1.2745	1.70278	8.47255	2.06215e-05	0.000792031	3.31004
Clic1	1.26902	4.21683	13.4166	5.44114e-07	0.000211572	6.9252
Irf5	1.26707	2.3374	10.9806	2.72184e-06	0.000316958	5.36096
Ncf2	1.26674	2.58524	12.0009	1.33816e-06	0.000277784	6.05957
Fcgr4	1.26467	1.26246	14.1834	3.46352e-07	0.000202974	7.35017
Pdcd1	1.26413	1.08131	6.73322	0.000114445	0.00210863	1.52867
Rasal3	1.26095	1.65359	10.216	4.81962e-06	0.000392327	4.79015
Tspan4	1.26093	4.48298	6.60589	0.00013138	0.00229278	1.3841
Gfap	1.26057	10.6291	10.9557	2.77144e-06	0.000316958	5.34303
Hmha1	1.25936	2.50024	8.63814	1.778e-05	0.000729503	3.46256
Hcar2	1.25883	0.946179	7.52327	5.06038e-05	0.00130771	2.38064
Eif4ebp1	1.25799	2.17396	13.1511	6.39759e-07	0.000211572	6.77123
Fermt3	1.25654	2.28033	13.8166	4.28644e-07	0.000211572	7.15047
Lyn	1.25308	2.64175	13.8008	4.32653e-07	0.000211572	7.14171
Unc93b1	1.24975	4.01953	9.58713	7.93293e-06	0.000504059	4.28686
Olfml3	1.24764	4.47007	8.64026	1.77465e-05	0.000729503	3.46449
Il3ra	1.24743	1.70009	8.38456	2.23331e-05	0.000823407	3.22789
Tnfrsf1a	1.24725	4.25304	12.0536	1.29189e-06	0.000272903	6.09386
Cox6b2	1.24693	3.32676	7.81676	3.79927e-05	0.00110477	2.67841
Itga5	1.24633	1.33686	9.6918	7.28756e-06	0.000484957	4.37289
Irf7	1.24626	1.98856	12.1475	1.21387e-06	0.000270326	6.15447
Msr1	1.24058	0.872068	7.8147	3.80683e-05	0.00110477	2.67635
Ccl2	1.24054	1.23123	7.52994	5.02702e-05	0.0013026	2.38752
Itgb5	1.23847	5.23236	11.8333	1.49803e-06	0.000289519	5.94938
Ncf4	1.23181	1.54232	8.07009	2.98647e-05	0.000975813	2.92778
Csf2rb	1.23134	1.19056	11.0969	2.50294e-06	0.000314699	5.4441
Siglecf	1.23071	1.16101	8.54368	1.93436e-05	0.000757359	3.37589
Rab32	1.23063	2.04312	8.9278	1.37939e-05	0.000644201	3.72295
Fas	1.22761	2.53547	11.1357	2.43441e-06	0.000313659	5.47159
Cd200r4	1.22748	0.852268	5.59806	0.000420144	0.00491485	0.162611
Bcl3	1.22552	1.22052	8.80774	1.53115e-05	0.000684591	3.616
Pros1	1.22371	4.2178	8.98179	1.31664e-05	0.000636154	3.77061
Ctla2a	1.22329	3.28522	5.20834	0.000682667	0.00672408	-0.348355
Lilr4b	1.22224	0.863806	5.78351	0.000335925	0.00425873	0.398019
P2ry6	1.21416	1.93126	11.3154	2.14281e-06	0.000313659	5.59771
Cxcr4	1.21006	2.01334	4.70572	0.0013179	0.0103422	-1.04037
Arpc1b	1.21001	5.09408	11.4078	2.00809e-06	0.00030182	5.66174
Dock2	1.20298	1.76626	11.4063	2.01025e-06	0.00030182	5.66068
Il2rg	1.20177	1.4713	8.3165	2.37651e-05	0.000851558	3.16381
St14	1.19966	1.15312	8.90402	1.40808e-05	0.000654234	3.70187
Ifitm3	1.1949	5.91541	10.9492	2.78459e-06	0.000316958	5.33833
Cd72	1.19092	2.60123	7.58934	4.74065e-05	0.00125911	2.44852
Cd44	1.18845	3.39979	12.5876	9.11379e-07	0.00024712	6.43195
Dhrs3	1.18691	3.74097	8.96338	1.33767e-05	0.000639514	3.75439
Mdfic	1.18463	1.82846	8.92236	1.3859e-05	0.000645579	3.71813
Sla	1.18366	1.86759	7.38318	5.82002e-05	0.0014313	2.23503
Dhrs1	1.17837	7.00784	9.60061	7.84637e-06	0.000501919	4.298
Inpp5d	1.1752	2.64964	8.44218	2.11951e-05	0.000801455	3.28178
Csf1r	1.16919	5.65767	14.4154	3.03463e-07	0.000202974	7.47323
Vav1	1.16669	1.75128	9.71635	7.1448e-06	0.000483031	4.39293
Phyhd1	1.16368	5.39446	4.9028	0.00101385	0.00862701	-0.764571
Milr1	1.163	1.2609	9.28713	1.01619e-05	0.000562838	4.03508
Spint1	1.159	1.3205	9.43157	9.01237e-06	0.000538047	4.15728
Igsf6	1.15831	1.68121	5.41978	0.00052324	0.00566152	-0.0683729
Cd9	1.15661	6.85855	5.64084	0.000398848	0.00476274	0.217358
Cmklr1	1.15302	1.6911	10.4857	3.92364e-06	0.000356691	4.99643
C5ar1	1.15237	1.10622	6.53432	0.000142096	0.00239888	1.3019
Pqlc3	1.14572	1.92776	7.79636	3.87469e-05	0.00111548	2.65802
Fn1	1.14552	2.93682	8.58605	1.86242e-05	0.000744045	3.41488
Cebpa	1.14274	2.98544	11.1454	2.41757e-06	0.000313659	5.47846
AA467197	1.13954	1.85444	6.2169	0.000202681	0.00305851	0.929197
Neat1	1.13257	7.27912	6.47548	0.000151625	0.00250261	1.23383
Cd300lb	1.12779	0.788515	7.1531	7.35533e-05	0.00163932	1.99089
Ctse	1.12526	0.782655	5.82515	0.00031967	0.00413446	0.450198
Prelp	1.1232	3.87459	4.31094	0.00226704	0.015006	-1.60979
Ucma	1.12041	2.84806	9.48155	8.64878e-06	0.00052521	4.19914
Trim30a	1.11893	1.81147	17.9513	5.01234e-08	0.000202974	9.08165
Rab20	1.11868	1.18464	8.72422	1.64761e-05	0.000712669	3.54079
Serpine1	1.11613	1.11728	4.52004	0.00169606	0.0122661	-1.30539
Tgif1	1.11477	2.1857	9.77439	6.81938e-06	0.000472854	4.44012
Gpr84	1.11201	1.54104	7.9831	3.24162e-05	0.00101711	2.84293
Oasl2	1.10794	2.19865	8.5854	1.86349e-05	0.000744045	3.41428
Hck	1.10747	1.92169	11.1588	2.39456e-06	0.000313659	5.48793
Pdlim4	1.1069	4.28063	9.41366	9.14671e-06	0.00054241	4.14223
Cd300lf	1.10479	1.08867	5.16383	0.000722553	0.00694163	-0.408126
Calca	1.10227	6.42845	4.17098	0.00276287	0.0171249	-1.81695
Akr1b8	1.10011	2.10895	7.79411	3.88308e-05	0.00111548	2.65577
Srgn	1.0993	3.82575	15.9047	1.35769e-07	0.000202974	8.20801
Hpgds	1.09909	2.22471	8.38398	2.23449e-05	0.000823407	3.22735
Klk8	1.09629	1.70395	3.91303	0.00400765	0.0221433	-2.20557
Bcl2a1a	1.09459	1.0115	9.47409	8.70194e-06	0.00052521	4.19291
Sp110	1.09313	1.27007	11.5861	1.77393e-06	0.000296632	5.78371
Hexa	1.08523	5.55902	7.12887	7.54142e-05	0.00166067	1.96481
Gbp2	1.07878	2.19534	10.7772	3.15766e-06	0.000318695	5.21327
Gch1	1.07758	1.57716	8.16462	2.73409e-05	0.000933651	3.01908
AW112010	1.07636	2.30315	13.1848	6.26649e-07	0.000211572	6.79096
Tgfb1	1.07457	2.36425	7.12513	7.57061e-05	0.00166508	1.96078
Clcf1	1.07432	1.85497	9.51309	8.4277e-06	0.000522546	4.22545
Naglu	1.07252	2.86521	8.94991	1.3533e-05	0.00064036	3.7425
Lrmp	1.06489	1.21327	10.3603	4.31478e-06	0.000368907	4.90123
Casp12	1.06365	2.22027	8.42583	2.15115e-05	0.000809109	3.26652
Ctsl	1.0617	6.74543	9.97683	5.8067e-06	0.000428822	4.60254
Ccl9	1.05676	1.56823	7.04071	8.2635e-05	0.0017745	1.86931
Man2b1	1.05274	4.3276	8.74561	1.61688e-05	0.000703518	3.56011
Parp3	1.05088	3.16662	11.0786	2.5362e-06	0.000315583	5.43102
Ms4a6b	1.05042	1.03998	4.90017	0.00101737	0.00863485	-0.768217
Cchcr1	1.04841	2.54212	9.3303	9.80218e-06	0.000561755	4.07179
Plin2	1.04193	4.17731	7.2774	6.47692e-05	0.00151242	2.12358
H2-Ab1	1.03591	1.25616	5.29717	0.000610027	0.00625602	-0.229924
Slc37a2	1.03538	1.56239	8.72126	1.65192e-05	0.000712836	3.53811
Ptpn18	1.03486	1.57822	6.83278	0.000102872	0.0019739	1.64027
Cntf	1.03435	3.52016	7.98546	3.23437e-05	0.00101659	2.84525
Hbegf	1.03407	3.93356	5.97958	0.000266484	0.00364504	0.64158
B4galt1	1.02368	1.6433	6.62972	0.000128012	0.0022513	1.41131
Slc14a1	1.02118	4.24432	11.0581	2.57374e-06	0.000316958	5.41645
S1pr3	1.01481	2.00979	4.37274	0.00207935	0.0141217	-1.51918
Plp2	1.01249	2.77444	8.59821	1.84232e-05	0.000743564	3.42603
Rab29	1.01236	3.50587	9.26222	1.03762e-05	0.000565826	4.01382
C1qtnf5	1.01186	4.63822	9.25216	1.04641e-05	0.000565826	4.00522
Cdsn	1.01176	0.982563	9.30702	9.99433e-06	0.000561994	4.05202
Tgfbr2	1.0101	3.09422	10.9398	2.80371e-06	0.000316958	5.33153
Nrros	1.00751	1.73406	8.45517	2.09477e-05	0.000801173	3.29388
Mafb	1.00514	2.87539	7.88292	3.5657e-05	0.00107061	2.74421
Mmp19	1.00482	1.48112	8.94522	1.35879e-05	0.00064036	3.73836
Crlf2	1.00443	3.52188	6.67114	0.000122381	0.00218944	1.45844
Rac2	1.0035	1.68532	8.67052	1.72765e-05	0.000721589	3.49207
Xdh	1.00279	1.72702	4.7363	0.00126486	0.0100544	-0.997192
Mgst1	1.00232	5.58736	7.49869	5.18536e-05	0.00132679	2.35525
Adap2	1.00152	2.26009	7.32146	6.19388e-05	0.00146947	2.17016
Klrb1b	1.00035	0.721243	6.42929	0.000159597	0.00259338	1.18007
Snx20	0.998661	1.33379	7.8791	3.57874e-05	0.00107061	2.74042
2900052N01Rik	0.997501	2.32331	4.13982	0.00288836	0.0176914	-1.86343
Ctsb	0.997336	8.08361	10.4488	4.03429e-06	0.000357376	4.96859
Tgfbr1	0.996991	3.78402	11.1937	2.33566e-06	0.000313659	5.51256
Gm5424	0.992513	4.34835	5.1032	0.000781021	0.00726802	-0.490026
Rbm3	0.991391	6.4015	7.79225	3.89005e-05	0.00111548	2.65391
Vamp8	0.990083	4.64264	9.98865	5.75294e-06	0.000428334	4.61192
Ahnak	0.989968	2.63327	8.32884	2.3498e-05	0.000849554	3.17547
Fxyd1	0.986417	7.22646	13.251	6.01741e-07	0.000211572	6.82958
Ifitm6	0.98622	2.34981	6.90076	9.57113e-05	0.00192344	1.71575
Cx3cr1	0.982541	4.48083	6.37319	0.000169907	0.00271238	1.11439
Plscr2	0.982361	2.69422	10.5636	3.7003e-06	0.000355679	5.05504
Lpxn	0.982274	1.82364	10.996	2.69174e-06	0.000316958	5.37199
Ccdc3	0.981115	4.62853	4.29086	0.00233189	0.0152606	-1.63935
Tnfrsf1b	0.980116	1.85536	7.83688	3.72651e-05	0.00109369	2.69847
Tlr1	0.97964	0.931289	8.67246	1.72469e-05	0.000721589	3.49383
Tnni2	0.975813	0.869413	6.29927	0.000184619	0.00286665	1.02721
Arhgap30	0.975719	1.45499	6.98078	8.79769e-05	0.0018282	1.80385
Axl	0.975172	4.70226	10.1413	5.10609e-06	0.000399778	4.73208
Gna15	0.973366	1.54214	7.47333	5.31785e-05	0.00134889	2.32899
Myof	0.971496	1.30874	6.32336	0.000179676	0.00282124	1.05571
Mylk	0.969101	2.10648	11.092	2.51178e-06	0.000314699	5.44061
Siglec1	0.968786	0.702965	5.31955	0.000593087	0.00612891	-0.200278
Thbs2	0.968019	3.30375	10.1535	5.05813e-06	0.000399778	4.74158
Agt	0.968012	7.94847	3.92856	0.00391786	0.0217796	-2.18193
Csf2rb2	0.967153	0.886492	9.30943	9.97429e-06	0.000561994	4.05407
Ptx3	0.964198	1.28036	7.6401	4.5101e-05	0.0012205	2.50034
Golm1	0.963362	3.48179	10.2199	4.805e-06	0.000392327	4.7932
H2-T23	0.962607	3.75285	14.686	2.60737e-07	0.000202974	7.61372
P4ha3	0.959238	3.29619	6.88571	9.72477e-05	0.00193717	1.69909
Zbp1	0.958822	0.802388	8.18965	2.67127e-05	0.000919108	3.0431
Ikzf1	0.955393	1.515	10.8461	3.00189e-06	0.000316958	5.26363
Abca8a	0.954969	1.87985	5.24437	0.000652131	0.00650948	-0.300183
Tnfsf11	0.950733	0.684827	4.09394	0.0030844	0.0184445	-1.93211
Plcg2	0.949353	1.87466	8.25742	2.50905e-05	0.000881663	3.1078
Lair1	0.948557	2.80292	9.23096	1.06521e-05	0.000565826	3.98706
Sat1	0.947861	6.55587	4.87446	0.00105246	0.00884368	-0.803883
Itih5	0.944938	4.12657	4.1715	0.00276082	0.0171239	-1.81617
Psrc1	0.944678	1.12416	6.67194	0.000122275	0.00218944	1.45935
Ptafr	0.943318	0.983538	7.18413	7.12441e-05	0.00160772	2.02419
D17H6S56E-5	0.942689	1.37441	12.4936	9.68188e-07	0.000254914	6.3736
1810011H11Rik	0.940647	1.17887	10.8481	2.99752e-06	0.000316958	5.26508
Ltc4s	0.940118	2.59182	5.78681	0.000334606	0.0042509	0.40216
Abhd11os	0.940092	4.11858	6.5521	0.000139347	0.00237256	1.32238
Tap1	0.939697	1.77775	12.6771	8.60772e-07	0.00024712	6.48698
H2-Oa	0.93828	1.19391	7.06078	8.09269e-05	0.00174401	1.89113
Angptl4	0.937957	1.57569	5.82931	0.000318095	0.00412185	0.455395
Junb	0.936988	3.4378	6.28808	0.000186966	0.00289566	1.01395
Tec	0.936184	1.64576	7.32113	6.19593e-05	0.00146947	2.16981
Endou	0.93557	1.48897	5.51242	0.000466598	0.00525783	0.0522313
Capn3	0.934093	2.09585	14.7623	2.49928e-07	0.000202974	7.65277
Icosl	0.934043	2.66369	3.68392	0.00562033	0.0281927	-2.55761
Gpr183	0.933116	1.24695	12.1975	1.17441e-06	0.000270125	6.18658
Crlf1	0.932443	1.03518	7.48896	5.23575e-05	0.00133405	2.34519
Btk	0.93185	1.24201	9.39812	9.26516e-06	0.000543348	4.12914
Casp1	0.931188	2.13084	12.2688	1.12058e-06	0.000270125	6.23212
Naip2	0.930797	1.08917	10.4932	3.90143e-06	0.000356691	5.00211
Phf11b	0.928736	1.0264	10.5272	3.80295e-06	0.000356691	5.02768
Slc22a18	0.92677	1.16011	5.16323	0.000723108	0.00694264	-0.408933
Apbb1ip	0.925951	2.32051	7.73366	4.11694e-05	0.00115599	2.59508
Cotl1	0.923719	6.25385	13.2136	6.15656e-07	0.000211572	6.80782
Il21r	0.922433	1.284	10.0734	5.3833e-06	0.000416163	4.67886
Ggt5	0.921188	1.89066	6.93151	9.26542e-05	0.00188917	1.7497
Lyl1	0.920335	1.5188	10.6996	3.34379e-06	0.000331018	5.15619
Ifitm2	0.919453	4.16622	11.7638	1.57044e-06	0.000291124	5.9032
Mertk	0.917143	3.11755	6.09201	0.000233871	0.00336667	0.778805
S100a10	0.916031	6.99574	8.13879	2.80061e-05	0.000940407	2.99423
Aim2	0.914458	1.4738	8.7453	1.61733e-05	0.000703518	3.55983
Was	0.913565	1.28169	10.4689	3.97346e-06	0.000356691	4.9838
Slc25a34	0.909906	2.25573	3.60985	0.00627922	0.0304118	-2.67269
Il10ra	0.908487	2.10588	11.3779	2.05059e-06	0.000305353	5.6411
Kcnk6	0.906074	1.37465	12.3447	1.06638e-06	0.000269069	6.28017
Il1a	0.905989	1.11355	5.67611	0.000382175	0.00462249	0.262296
Gdf15	0.904744	0.701417	12.6583	8.71127e-07	0.00024712	6.47547
Sh3bp2	0.904502	2.46395	7.99512	3.20496e-05	0.00101613	2.85471
Glipr1	0.900178	2.84577	7.76081	4.01004e-05	0.00113474	2.62239
Creg1	0.898216	4.71678	8.11481	2.864e-05	0.000954422	2.97109
Gpsm3	0.897619	1.98046	8.77253	1.57911e-05	0.000696302	3.58437
Cmtm7	0.895656	2.22262	9.49663	8.54226e-06	0.000524281	4.21173
Itgam	0.893385	3.19339	5.49171	0.000478653	0.00534737	0.0253814
Bcl2a1d	0.892367	0.667493	6.01641	0.000255283	0.00356303	0.686728
Serpinf2	0.891088	0.741087	4.00225	0.0035201	0.0202445	-2.07019
Epsti1	0.890386	1.01239	9.14262	1.14768e-05	0.000590651	3.91097
Plb1	0.889677	0.718219	7.2129	6.91738e-05	0.00156889	2.05496
Adam8	0.887469	1.56478	6.04488	0.000246979	0.00349361	0.72149
Gcnt1	0.885789	1.29555	7.29947	6.33338e-05	0.00148959	2.14694
Cnn3	0.884043	7.20895	9.36819	9.49799e-06	0.000548238	4.10389
Fes	0.883514	1.95874	8.95525	1.34709e-05	0.00064036	3.74721
H2-DMa	0.883228	2.92519	9.5075	8.46641e-06	0.000523161	4.22079
S100a1	0.882079	8.03792	8.44937	2.10579e-05	0.000801455	3.28848
Gmfg	0.880656	1.30823	10.8232	3.05273e-06	0.000316958	5.24692
Pik3ap1	0.878886	1.47645	9.39727	9.27164e-06	0.000543348	4.12843
Tcirg1	0.87868	3.95509	8.07155	2.98236e-05	0.000975813	2.92921
Galns	0.87527	2.48042	8.32342	2.3615e-05	0.000851217	3.17034
Procr	0.872254	1.11571	5.89734	0.000293488	0.00387487	0.540079
Hk2	0.872195	1.43281	7.93671	3.38745e-05	0.00103777	2.79735
Dok1	0.871941	1.33384	11.9417	1.3924e-06	0.000282715	6.02081
Sulf1	0.870577	2.90096	10.952	2.77896e-06	0.000316958	5.34033
Ebi3	0.870389	1.18251	11.4361	1.96876e-06	0.00030182	5.68123
Gsdmd	0.867869	1.8138	8.19121	2.6674e-05	0.000919108	3.04459
Mgmt	0.867031	1.84777	7.53342	5.00975e-05	0.00130203	2.3911
Cryba2	0.86642	1.50062	5.33638	0.000580679	0.00603846	-0.178021
Copz2	0.861713	2.85444	8.21232	2.61575e-05	0.00090515	3.06479
Casp4	0.860677	0.862192	8.20288	2.63871e-05	0.000911359	3.05576
Pbxip1	0.856228	5.2225	8.01386	3.14873e-05	0.00100356	2.87303
Fam101a	0.855916	1.15405	5.70622	0.000368547	0.0045331	0.300505
Pirb	0.855448	0.750954	5.36872	0.000557628	0.00589321	-0.13538
H2-Q7	0.853572	1.28331	6.64429	0.000125999	0.00222236	1.42792
1700084C01Rik	0.853375	4.51837	8.76634	1.5877e-05	0.000696708	3.5788
Neurl3	0.853129	1.16205	8.38131	2.23994e-05	0.000823744	3.22484
Tifab	0.851347	1.56995	7.95233	3.33756e-05	0.00103255	2.81272
Lcp2	0.851131	1.46231	7.95093	3.34198e-05	0.00103255	2.81135
Frrs1	0.849322	0.873892	6.84005	0.000102078	0.0019739	1.64837
Psmb9	0.849226	2.05323	7.48383	5.26251e-05	0.00133899	2.33988
Cyp2d22	0.848628	5.10195	3.525	0.00713574	0.0332142	-2.8052
Nfam1	0.847528	1.42078	10.6122	3.56847e-06	0.000344832	5.09129
Clu	0.844199	9.61134	9.07385	1.2168e-05	0.000610734	3.85124
Lgals9	0.841575	3.86916	9.04048	1.25198e-05	0.000621945	3.8221
Il10rb	0.840549	3.14207	7.91466	3.4593e-05	0.001051	2.77561
Rin3	0.838909	1.12356	6.93249	9.25589e-05	0.00188917	1.75077
Fgr	0.838101	0.84573	5.76027	0.000345389	0.00433934	0.368789
Efemp2	0.837661	3.77915	10.0572	5.45196e-06	0.000417914	4.66609
Hk3	0.834647	1.19739	7.38006	5.83826e-05	0.00143136	2.23177
Ptgds	0.833728	10.1303	4.0341	0.00336173	0.0196375	-2.0221
Tgm2	0.831598	2.87148	9.28768	1.01573e-05	0.000562838	4.03555
Alox5ap	0.831004	2.97898	11.7867	1.54614e-06	0.000291124	5.91847
Pla2g15	0.830985	3.17083	8.03989	3.07245e-05	0.000989665	2.89842
Zfp36l2	0.830449	3.85652	5.82434	0.000319979	0.00413446	0.449183
Tnfrsf12a	0.829405	4.97163	6.89411	9.63875e-05	0.00193114	1.70839
Ugt1a7c	0.827654	0.901757	7.70515	4.23259e-05	0.00116967	2.56631
Stat6	0.825899	2.06793	8.32061	2.36758e-05	0.000851558	3.16769
Ifit3	0.821328	3.08135	5.62565	0.00040627	0.00481299	0.197954
Uap1l1	0.820613	3.72953	9.76144	6.89052e-06	0.000473547	4.42962
Ifngr1	0.819758	4.20337	7.85616	3.65821e-05	0.00108156	2.71765
Tnfaip2	0.817946	1.13036	7.13644	7.4827e-05	0.00165599	1.97297
Rcsd1	0.817263	2.0517	7.63401	4.53712e-05	0.00122159	2.49413
F3	0.81705	5.20329	9.02037	1.27374e-05	0.000623693	3.80449
Naprt	0.815756	2.75158	5.90546	0.000290693	0.0038604	0.550143
Ifit1	0.815033	1.97356	6.99627	8.65605e-05	0.00181169	1.82082
Ccl5	0.814915	1.46109	4.81082	0.00114507	0.00936206	-0.892582
Sash3	0.814896	1.41702	10.7932	3.12066e-06	0.000318695	5.22501
4632428N05Rik	0.813393	3.65304	9.23698	1.05983e-05	0.000565826	3.99222
Ppl	0.8125	0.632153	7.82217	3.77957e-05	0.00110214	2.68381
Cyp4v3	0.809498	2.78758	8.34961	2.30561e-05	0.000842506	3.19504
Gpr34	0.807252	3.70973	5.34437	0.000574888	0.00600229	-0.16747
Usp18	0.804943	1.52984	8.402	2.19817e-05	0.000818161	3.24424
Syk	0.804001	1.41567	7.33123	6.13295e-05	0.00146832	2.18046
Nes	0.80211	2.42086	9.17723	1.11456e-05	0.000578914	3.94087
Uba7	0.800823	1.32025	9.71591	7.14734e-06	0.000483031	4.39257
Ctsa	0.800641	5.75798	7.87967	3.57678e-05	0.00107061	2.74099
Nek6	0.800633	3.87701	8.94069	1.36412e-05	0.00064036	3.73435
Anxa4	0.799111	3.28076	7.87784	3.58305e-05	0.00107061	2.73917
Abcc3	0.797108	1.01855	5.97356	0.000268366	0.00366022	0.634179
Mlph	0.794694	1.10288	5.234	0.000660759	0.00656315	-0.314018
Slc16a3	0.79406	1.41437	5.62635	0.000405926	0.00481299	0.198846
Gsta3	0.791855	1.76681	3.72432	0.00529227	0.0270145	-2.49511
Fgf2	0.79177	2.14401	4.95082	0.000951907	0.00829749	-0.698244
Sgpl1	0.791339	4.21515	7.85555	3.66035e-05	0.00108156	2.71704
Naip5	0.790916	0.902965	8.63758	1.77888e-05	0.000729503	3.46205
Ltbr	0.790858	3.39313	8.81157	1.52604e-05	0.000684532	3.61943
Gm4013	0.789921	1.33857	6.82754	0.000103448	0.00198034	1.63443
Slco2b1	0.787634	3.03771	11.4948	1.88984e-06	0.00030182	5.7215
Gm5086	0.787081	1.07656	4.83568	0.00110788	0.00914856	-0.857858
Rasa4	0.785806	2.82789	7.30696	6.28549e-05	0.0014849	2.15486
Colec12	0.785759	2.4917	4.68143	0.00136171	0.0105239	-1.07474
Sugct	0.78391	2.49444	6.85828	0.000100119	0.00195784	1.66865
Angpt1	0.783794	2.40828	5.93028	0.000282328	0.00378879	0.580852
Il6ra	0.783641	1.49929	5.46001	0.000497773	0.00547068	-0.0158488
Ezr	0.780834	3.8423	5.38385	0.000547192	0.00584311	-0.115493
Csf2ra	0.779362	3.7051	4.85324	0.0010824	0.00902018	-0.833389
Naalad2	0.777087	1.16616	6.20692	0.000204998	0.00309062	0.917256
Itpripl2	0.776145	1.60178	8.64517	1.76692e-05	0.000729503	3.46898
Agpat2	0.771736	1.50454	8.86537	1.45612e-05	0.000668015	3.6675
Runx1	0.771145	0.758937	7.906	3.48797e-05	0.00105434	2.76705
Palld	0.770555	2.42338	12.2065	1.16749e-06	0.000270125	6.19232
Pik3cg	0.77017	1.2561	10.4661	3.98199e-06	0.000356691	4.98165
Nnat	0.768703	6.80852	11.2384	2.26263e-06	0.000313659	5.54397
Grifin	0.767172	1.51922	3.45206	0.00797064	0.0358068	-2.91965
Plxnb2	0.766422	4.15046	6.50188	0.000147265	0.0024604	1.26444
Ppp1r18	0.766368	2.47379	9.95149	5.92382e-06	0.000432201	4.58239
Slc2a4	0.766199	2.59861	4.74053	0.00125771	0.0100098	-0.991236
Ifi35	0.765892	2.49172	9.31142	9.95773e-06	0.000561994	4.05576
Gpx1	0.765159	6.74356	12.7975	7.97504e-07	0.000237512	6.56036
Clec5a	0.763618	1.1994	6.25665	0.000193736	0.00296762	0.976603
Anxa2	0.762383	5.75026	11.6905	1.65112e-06	0.000292084	5.85412
Cmtm3	0.762267	3.58646	13.4805	5.23527e-07	0.000211572	6.96175
Lrrc3	0.761989	1.89169	10.3384	4.38731e-06	0.00037245	4.88451
Psme1	0.761389	5.03851	12.3673	1.05075e-06	0.00026886	6.29447
Kcne1l	0.758849	4.05897	6.42215	0.000160871	0.00260942	1.17173
Gfpt2	0.758462	1.73671	6.7938	0.000107242	0.00202733	1.59673
BC026585	0.758008	4.11406	8.40704	2.18812e-05	0.000816256	3.24896
Cdkn2a	0.756106	0.585853	7.9601	3.31304e-05	0.001031	2.82036
Atp6v0e	0.755788	5.79228	9.488	8.60301e-06	0.00052521	4.20453
Hpse	0.754888	0.644782	3.94519	0.0038241	0.0214223	-2.15666
Prrx2	0.754187	1.53242	6.87606	9.82481e-05	0.0019429	1.68839
Cyp4f14	0.753603	2.90524	6.49387	0.000148573	0.00247181	1.25516
Oaf	0.75276	1.98143	7.00126	8.61098e-05	0.00180545	1.82627
Themis2	0.752586	0.8957	6.08514	0.000235733	0.00337742	0.770473
H2-M3	0.752334	2.62456	9.38514	9.36537e-06	0.000544734	4.1182
Bglap2	0.751118	0.547274	8.80567	1.53393e-05	0.000684591	3.61414
Ppp1r14b	0.750588	4.74147	12.0635	1.28347e-06	0.000272903	6.10022
Idh2	0.749797	4.81034	4.11975	0.0029724	0.0180239	-1.89343
Cd151	0.74964	5.44434	9.24229	1.05511e-05	0.000565826	3.99677
Fabp4	0.74946	0.559056	3.89063	0.00414106	0.0226872	-2.23972
Dcxr	0.749317	4.08467	10.1451	5.09109e-06	0.000399778	4.73504
Igfbpl1	0.746314	0.758953	5.81384	0.000323997	0.00416859	0.436056
Fxyd3	0.746285	3.52425	5.27852	0.000624548	0.00632947	-0.254689
Mamdc2	0.745318	1.25558	4.19163	0.00268292	0.0167897	-1.78621
S100a13	0.745291	5.8755	6.77651	0.000109245	0.00203973	1.57736
Slamf8	0.745082	0.655928	9.79844	6.6894e-06	0.000468664	4.45959
Tubb6	0.744868	3.45767	9.47508	8.69488e-06	0.00052521	4.19374
Chil1	0.74402	4.81514	4.70435	0.00132032	0.0103437	-1.0423
Gns	0.742602	5.40703	6.9772	8.83081e-05	0.00183005	1.79992
Cfh	0.74208	3.17546	8.40969	2.18288e-05	0.000816256	3.25143
Igfbp5	0.741754	4.64942	3.47137	0.00773996	0.0351442	-2.88929
Sbno2	0.741727	2.89447	6.50479	0.000146793	0.00245788	1.2678
Fam105a	0.741003	2.29444	8.33915	2.32775e-05	0.000845766	3.18519
Cst3	0.74045	11.1806	9.30305	1.00276e-05	0.000561994	4.04864
Urah	0.739731	0.73626	8.94355	1.36076e-05	0.00064036	3.73688
Slc7a7	0.738451	1.74107	8.13753	2.80391e-05	0.000940407	2.99301
Tagap	0.738204	0.925092	3.65755	0.00584614	0.0289313	-2.59852
Bdh2	0.737958	2.91073	6.4174	0.000161725	0.00261858	1.16618
Egr2	0.73687	0.665614	8.0448	3.05829e-05	0.000988334	2.9032
Dnase1l1	0.736062	1.76285	6.19606	0.000207553	0.00310338	0.904246
F11r	0.735772	2.62794	6.20586	0.000205247	0.00309181	0.915979
Pmaip1	0.735724	1.24311	7.03185	8.34017e-05	0.00177477	1.85966
Nbl1	0.735606	5.33775	6.39803	0.000165254	0.00266386	1.14353
Arl5c	0.735315	1.2098	8.15917	2.74798e-05	0.000936632	3.01384
Sap30	0.735312	2.19001	7.47083	5.33109e-05	0.00134889	2.3264
Mvp	0.733938	3.26849	7.98657	3.23097e-05	0.00101659	2.84634
Fam189a2	0.732964	3.41515	5.37498	0.000553285	0.00586753	-0.127148
Hhex	0.732758	1.32955	5.04242	0.000844819	0.007697	-0.572663
Cp	0.728831	2.7401	5.85095	0.000310033	0.00404624	0.4824
Pon3	0.727211	2.16645	5.00563	0.000886178	0.007918	-0.62296
Trim30d	0.726743	1.51785	9.25893	1.04048e-05	0.000565826	4.01101
Rps27rt	0.7255	9.71525	4.4144	0.00196228	0.013565	-1.4584
Car13	0.724644	2.20888	6.75387	0.000111931	0.00207496	1.55192
Mrps6	0.724408	6.23581	7.31394	6.24117e-05	0.00147635	2.16223
Ubald2	0.724149	2.00271	8.65887	1.74558e-05	0.000724018	3.48147
Arhgap9	0.721636	1.58551	8.0294	3.10295e-05	0.000994203	2.88819
Fgd2	0.721151	1.83735	8.06114	3.01165e-05	0.000982274	2.9191
Igfbp7	0.719361	4.86983	9.77705	6.80488e-06	0.000472854	4.44227
Ticam2	0.718355	0.74688	9.15373	1.13694e-05	0.000586783	3.92057
Pald1	0.716479	2.90111	8.51187	1.99038e-05	0.000775949	3.34651
Zfp36	0.716302	2.56446	4.79854	0.00116394	0.00948645	-0.90977
Lgals1	0.715564	6.50695	3.94708	0.0038136	0.0213766	-2.15379
AU022793	0.715495	0.562211	5.49068	0.000479264	0.00534815	0.0240374
Il1r1	0.713015	1.28094	8.856	1.46803e-05	0.000671782	3.65915
Ecel1	0.712694	4.76777	5.28072	0.000622819	0.00632817	-0.251771
Rcn3	0.71262	1.88709	7.92917	3.41182e-05	0.00104172	2.78992
Dock8	0.712245	1.34573	7.18056	7.15052e-05	0.00160772	2.02037
Isg15	0.712009	2.52984	4.16866	0.00277202	0.0171641	-1.82041
Fgl2	0.71198	2.07893	5.62714	0.000405536	0.00481213	0.199856
Lox	0.707644	0.595378	5.01481	0.000875656	0.00787512	-0.61039
Cd300a	0.707614	0.781998	5.90254	0.000291694	0.0038692	0.54653
Cela1	0.707553	4.05402	4.34246	0.00216914	0.0145681	-1.56351
Tmsb4x	0.707283	10.9472	6.03691	0.000249272	0.00350581	0.711774
Ehd2	0.707105	2.53242	13.037	6.86515e-07	0.000211572	6.7039
Ptrf	0.707015	3.0649	5.63278	0.000402767	0.00479179	0.207067
Gsap	0.70591	2.08453	6.2977	0.000184947	0.00286871	1.02535
Mrgprf	0.705561	0.751377	4.2613	0.00243101	0.0157448	-1.68296
Mmp14	0.705062	3.24892	3.97769	0.00364765	0.0207019	-2.10735
A630001G21Rik	0.703855	0.786812	11.7704	1.56338e-06	0.000291124	5.90761
Sdc4	0.702892	6.29513	9.79509	6.70736e-06	0.000468664	4.45688
Irgm1	0.702846	3.10774	10.0679	5.40639e-06	0.000416177	4.67454
Ccdc88b	0.700809	1.29671	8.43313	2.13697e-05	0.000805441	3.27334
Myc	0.697961	1.75095	6.92044	9.37421e-05	0.00190281	1.73749
Tmem86a	0.697923	3.59954	7.70264	4.24293e-05	0.00116967	2.56378
Plxnd1	0.697337	1.73264	5.2497	0.000647736	0.00647985	-0.293064
Rpl39	0.696997	8.84508	3.8422	0.00444593	0.0238047	-2.31375
Mia	0.6962	3.24448	3.14645	0.0127578	0.0499508	-3.40372
Limd2	0.693361	2.84051	8.08428	2.94699e-05	0.000970088	2.94155
Batf3	0.692304	1.89889	3.84834	0.00440596	0.0236514	-2.30435
Myzap	0.692023	0.758602	8.70825	1.67098e-05	0.000714276	3.52633
Spc25	0.691175	1.12525	5.79137	0.000332787	0.00423075	0.407893
Pnpla7	0.689825	3.21144	3.5963	0.00640838	0.03084	-2.6938
Elk3	0.68956	2.03948	7.57894	4.78944e-05	0.00126468	2.43787
Trim47	0.689316	1.56247	4.03016	0.00338087	0.0197239	-2.02803
Ptk2b	0.688238	2.26006	4.83314	0.00111162	0.00916612	-0.861399
Hgf	0.687419	0.929066	5.53642	0.000453035	0.00516981	0.0832806
Mylip	0.687172	2.75112	4.81333	0.00114125	0.00934767	-0.889071
Lxn	0.682347	6.68991	4.13853	0.00289369	0.0177003	-1.86536
Scrg1	0.681891	6.40763	5.10444	0.000779774	0.00726097	-0.488344
Mmp11	0.680962	1.17757	4.98275	0.000912993	0.00805698	-0.654327
Il17b	0.679726	0.56009	6.52531	0.000143511	0.00241851	1.29151
Mical1	0.679667	2.37491	9.30493	1.00119e-05	0.000561994	4.05024
Tor3a	0.67876	2.59027	15.8206	1.41809e-07	0.000202974	8.16889
Mlxipl	0.67807	1.43969	5.47586	0.000488113	0.00539777	0.00477981
Mt3	0.677601	9.52564	9.89229	6.20776e-06	0.000445756	4.53512
Sgca	0.676817	0.720079	7.39176	5.77002e-05	0.00142979	2.24402
Trim14	0.676672	0.797425	11.1766	2.3643e-06	0.000313659	5.50051
Ube2l6	0.6756	2.58817	5.84614	0.000311802	0.00406641	0.476412
Tcn2	0.675537	4.41727	11.348	2.09408e-06	0.000309293	5.6204
1700017B05Rik	0.675123	2.1352	4.91605	0.000996342	0.00852742	-0.746243
Fblim1	0.675089	1.95811	4.87926	0.00104581	0.00882458	-0.79722
Plcb2	0.674216	0.958492	8.84397	1.48349e-05	0.000671817	3.64842
Tnip2	0.673818	3.04647	7.03078	8.34944e-05	0.00177477	1.8585
2410006H16Rik	0.673589	6.16905	5.15301	0.000732624	0.00698299	-0.422695
Mfsd7a	0.671975	1.61053	4.14224	0.00287839	0.0176522	-1.85981
1500012F01Rik	0.671537	5.41349	5.47577	0.000488167	0.00539777	0.00466302
Gadd45a	0.67091	3.72214	5.98001	0.000266353	0.00364504	0.642099
Ctf1	0.668896	1.55934	5.43039	0.00051639	0.00562088	-0.0545015
Lacc1	0.668891	2.02572	7.27222	6.51116e-05	0.00151457	2.11808
2810047C21Rik1	0.667814	1.5946	4.16562	0.00278403	0.0172149	-1.82493
Mxra8	0.666999	2.05092	6.38552	0.000167579	0.00268507	1.12886
H2-T9	0.666961	3.29368	7.14087	7.44864e-05	0.00165427	1.97774
Stra6l	0.66667	0.510751	6.3312	0.0001781	0.00280208	1.06496
Tap2	0.666228	3.04177	7.91364	3.46265e-05	0.001051	2.7746
Otud1	0.66621	2.365	6.19959	0.000206719	0.00309601	0.908474
Hfe	0.664867	2.99729	4.7287	0.00127783	0.0101236	-1.00792
Stab1	0.664109	1.45658	4.05182	0.00327691	0.0192637	-1.9954
Cnr2	0.663596	0.590928	6.98581	8.75141e-05	0.00182324	1.80937
Elf4	0.661819	0.801027	7.6084	4.65256e-05	0.00124549	2.46802
Tifa	0.661333	2.5151	4.67184	0.00137945	0.0106116	-1.08834
Gbp3	0.658866	2.10245	6.24674	0.000195925	0.00298604	0.964803
Treml2	0.656417	0.577798	7.26586	6.55341e-05	0.00151857	2.11133
Srebf1	0.656082	4.71529	4.95517	0.000946509	0.00825899	-0.69226
Il13ra1	0.655268	2.09238	7.51957	5.07898e-05	0.00130975	2.37682
Trib1	0.654868	2.19821	7.24441	6.69822e-05	0.00153839	2.08854
Trim12a	0.653484	1.94464	7.63362	4.53884e-05	0.00122159	2.49374
Tlr4	0.652506	0.778979	7.73083	4.12825e-05	0.00115738	2.59223
Apobr	0.652489	0.925369	8.59197	1.8526e-05	0.000743564	3.42031
Pyhin1	0.652175	0.591814	7.41851	5.61722e-05	0.00140369	2.27197
Slfn8	0.652065	0.788634	8.62299	1.80211e-05	0.000732659	3.44872
Tnfsf12	0.64994	3.01979	8.51729	1.98071e-05	0.00077384	3.35152
Irf9	0.648604	3.06248	11.4117	2.00265e-06	0.00030182	5.66441
Selplg	0.647928	3.77867	13.0934	6.62957e-07	0.000211572	6.73725
Csf1	0.647585	4.47043	7.86151	3.63952e-05	0.00108098	2.72296
Sphk1	0.647559	1.70444	5.80246	0.000328418	0.00419576	0.421797
Tuba1c	0.647224	0.887119	6.86525	9.9381e-05	0.00195611	1.67639
Ssc5d	0.647074	1.25597	6.75678	0.000111583	0.0020706	1.55519
Ada	0.646968	1.49906	3.43154	0.00822352	0.0365626	-2.95192
Lrrc25	0.646825	0.988021	5.73032	0.000358016	0.00444712	0.33101
Msn	0.646368	5.36516	12.4363	1.00469e-06	0.000260747	6.33784
1190002F15Rik	0.6461	0.651453	3.70178	0.00547276	0.0276407	-2.52997
Piezo1	0.645041	1.13312	6.58935	0.000133775	0.0023221	1.36516
Rps12	0.64497	9.58382	7.01239	8.51133e-05	0.00178975	1.83844
Cybrd1	0.644613	1.40768	7.64303	4.49719e-05	0.0012205	2.50332
Lamb2	0.644045	3.24941	7.08972	7.8531e-05	0.00170655	1.92252
Tnfsf9	0.643719	1.05992	4.26464	0.00241958	0.0156819	-1.67802
Entpd1	0.641061	2.45009	9.00663	1.28884e-05	0.000627731	3.79243
Parp10	0.640806	1.11645	9.6194	7.72746e-06	0.00049959	4.31348
Mafk	0.640669	3.18381	3.74446	0.00513635	0.026464	-2.46402
Cd200r1	0.640519	0.536359	6.72751	0.00011515	0.00211948	1.52224
Ly6e	0.639209	5.91657	10.2842	4.57325e-06	0.00037942	4.84286
Fli1	0.637772	1.34117	6.75973	0.000111229	0.0020672	1.55851
Nqo1	0.637193	3.52398	5.89819	0.000293195	0.00387487	0.54113
Casp8	0.636595	1.59297	7.36601	5.92141e-05	0.00144201	2.21704
Dusp6	0.635743	3.31855	8.13687	2.80564e-05	0.000940407	2.99238
Susd3	0.635539	1.72619	7.4608	5.3847e-05	0.00135976	2.31599
Cstb	0.634966	6.31853	6.24435	0.000196456	0.00299164	0.961957
Smoc1	0.633753	2.95094	6.85096	0.000100901	0.00196015	1.66051
Hlx	0.633312	0.756658	5.19856	0.000691215	0.00677282	-0.361453
Dennd1c	0.632888	0.970632	8.88479	1.43176e-05	0.000660173	3.68479
Npnt	0.631871	1.58305	6.77896	0.000108958	0.00203857	1.58011
Pabpc1	0.630534	5.81451	7.64621	4.48323e-05	0.00121926	2.50655
Tnfsf8	0.628903	0.556794	7.01674	8.47273e-05	0.00178774	1.84319
Sfrp5	0.628614	3.38421	6.96729	8.9231e-05	0.00184211	1.78906
Ifi44	0.628244	0.799725	7.78559	3.91514e-05	0.00111678	2.64724
Ptgs1	0.627537	2.86532	9.51469	8.41662e-06	0.000522546	4.22678
Parp9	0.627302	1.63696	11.8894	1.44233e-06	0.000284813	5.98642
Timp4	0.626866	6.329	3.22617	0.0112734	0.0458277	-3.27685
Oas1a	0.625186	0.837015	6.66247	0.000123536	0.00219867	1.4486
Dab2	0.625005	2.38573	7.93743	3.38514e-05	0.00103777	2.79806
Pcdhgc5	0.625003	2.9125	7.95991	3.31362e-05	0.001031	2.82018
Fkbp10	0.624732	2.24027	7.98932	3.22258e-05	0.00101655	2.84903
Plekhf2	0.623226	2.31217	7.26114	6.58495e-05	0.00152142	2.10633
Nt5dc2	0.622932	2.44125	4.47359	0.00180801	0.0128305	-1.37249
Aldh1l1	0.622861	5.14502	6.02864	0.00025168	0.00352255	0.701669
Clec4a3	0.622804	0.764933	8.03212	3.09499e-05	0.000993405	2.89085
Smim4	0.622449	4.88396	4.4782	0.00179655	0.0127592	-1.36581
Aass	0.622248	1.33517	3.80581	0.00469068	0.0247504	-2.36957
Herc6	0.618737	1.72402	7.16577	7.26007e-05	0.00162231	2.0045
Tnfaip3	0.61872	1.26261	4.27732	0.00237672	0.0154871	-1.6593
Galr3	0.617624	0.483364	4.82362	0.00112575	0.00926665	-0.874687
Slc8b1	0.6165	2.40724	5.69415	0.000373945	0.00457472	0.285204
Atf5	0.614156	4.29312	4.78888	0.00117901	0.00958153	-0.923293
Ano6	0.612544	3.29743	7.71233	4.20313e-05	0.00116935	2.57356
Stom	0.611804	2.73724	7.70841	4.21919e-05	0.00116967	2.5696
Itga7	0.610687	3.06586	10.8877	2.91212e-06	0.000316958	5.29383
Gbgt1	0.610606	0.746483	4.77058	0.00120815	0.00974191	-0.948972
Nfe2l2	0.609882	4.48296	7.27299	6.50601e-05	0.00151457	2.1189
Lrrk1	0.609162	0.998243	9.38603	9.35846e-06	0.000544734	4.11895
Spa17	0.608003	2.75474	3.91537	0.00399397	0.0220836	-2.202
Cyp1b1	0.606942	1.37504	8.99934	1.29693e-05	0.000629982	3.78603
Rhoc	0.606628	4.58337	5.78366	0.000335866	0.00425873	0.398205
Rsad2	0.605137	0.823161	6.27672	0.000189383	0.00292562	1.00046
Glb1	0.605091	4.15362	6.68885	0.000120057	0.00217238	1.47853
Rhbdf1	0.604893	2.80616	5.52717	0.000458212	0.00521248	0.0713216
Tead3	0.603852	1.58767	4.44521	0.00188027	0.0131633	-1.41361
Fmnl3	0.603781	2.38701	6.10375	0.000230726	0.00334259	0.793034
Rpl12	0.603504	8.494	6.70506	0.000117973	0.00215832	1.49688
A330048O09Rik	0.603443	2.55041	5.31427	0.000597034	0.00615219	-0.207261
Tmem119	0.600557	3.78383	5.88016	0.000299501	0.00393138	0.51875
Haao	0.600525	0.662909	10.0002	5.70093e-06	0.000427971	4.62108
Slc39a1	0.600087	4.86724	10.9419	2.79942e-06	0.000316958	5.33305
Crip2	0.599786	5.17222	8.57586	1.87944e-05	0.000747127	3.40552
Nlrc5	0.598037	0.850584	9.75836	6.90758e-06	0.000473547	4.42712
Tapbp	0.597693	4.38441	10.4584	4.00534e-06	0.000356691	4.9758
Map3k14	0.596763	1.25183	5.27271	0.000629151	0.00634764	-0.262419
Vamp5	0.596072	2.17887	6.14879	0.000219083	0.00321492	0.847447
Rps20	0.595565	8.76461	4.62018	0.00147938	0.0111258	-1.16183
Coro1a	0.594307	4.78579	7.22431	6.83709e-05	0.00155651	2.06714
Il18bp	0.594239	2.23713	6.27503	0.000189744	0.0029287	0.998465
C1ra	0.594041	0.724418	5.90203	0.00029187	0.0038692	0.545893
Gmip	0.594024	1.9803	7.22624	6.82367e-05	0.0015554	2.06918
Tsc22d4	0.593803	6.25452	10.0136	5.64135e-06	0.00042593	4.63167
Sipa1	0.593007	2.65297	7.70601	4.22905e-05	0.00116967	2.56718
Gpr160	0.591687	0.938647	9.25298	1.04569e-05	0.000565826	4.00592
Tfpi	0.590864	1.58126	6.59208	0.000133377	0.00232094	1.36828
Il4ra	0.590149	2.08572	7.55069	4.92488e-05	0.00128734	2.40887
Prkcd	0.589221	4.09708	4.89695	0.0010217	0.00866132	-0.772681
Sirpa	0.588792	5.96297	6.56139	0.000137934	0.00235733	1.33307
Tmem198b	0.588639	3.14815	8.12274	2.84286e-05	0.000951129	2.97875
Nradd	0.587542	1.63093	5.81915	0.000321958	0.00415117	0.442697
Gm6548	0.587499	2.78267	6.82416	0.000103821	0.00198331	1.63065
Dap	0.587357	3.43426	7.01501	8.48812e-05	0.0017889	1.84129
Snhg1	0.587256	4.53666	3.84914	0.00440078	0.0236389	-2.30312
Rps21	0.586367	9.53206	4.15553	0.00282433	0.0174063	-1.83997
Itih2	0.58549	1.06569	4.31421	0.00225668	0.0149624	-1.60499
Tor4a	0.584985	1.98563	5.52128	0.000461538	0.00523449	0.0637085
Fam57a	-0.588333	3.30771	-3.66962	0.00574166	0.0285987	-2.5798
Fnbp1	-0.589423	5.93919	-6.69743	0.000118948	0.00216526	1.48825
Ptn	-0.590535	5.07542	-3.20337	0.0116785	0.0470013	-3.31309
Ccdc186	-0.590671	3.45512	-10.2112	4.83741e-06	0.000392327	4.78644
Adamts2	-0.591168	2.01306	-6.5419	0.000140917	0.00238143	1.31064
Caln1	-0.5932	4.02451	-6.85275	0.000100709	0.00196015	1.6625
Lgi2	-0.594904	4.68471	-9.16231	1.12871e-05	0.000584193	3.92799
Lrrc8b	-0.597033	3.45287	-5.03278	0.000855455	0.00776276	-0.585829
Gabbr2	-0.597537	4.51117	-10.8424	3.01015e-06	0.000316958	5.2609
Fntb	-0.59931	4.74941	-8.37334	2.25625e-05	0.000828067	3.21736
Uhmk1	-0.599858	5.0702	-8.2616	2.49941e-05	0.000881663	3.11177
Srcin1	-0.602321	4.44134	-7.58449	4.76333e-05	0.00126145	2.44355
Parm1	-0.60242	3.81667	-11.933	1.40058e-06	0.000282715	6.0151
Ptch1	-0.603244	3.88174	-11.1991	2.32682e-06	0.000313659	5.51631
Crybb1	-0.603254	2.04274	-3.88422	0.00418011	0.0228529	-2.2495
Chn2	-0.604399	4.26084	-4.34811	0.00215206	0.014465	-1.55522
Cnp	-0.604705	8.92313	-4.23549	0.00252122	0.0161317	-1.72113
Lrrn1	-0.605271	5.49398	-7.54608	4.94739e-05	0.00128952	2.40413
Elovl6	-0.606304	3.97077	-5.68171	0.000379599	0.00460669	0.269412
Slc7a10	-0.606861	5.26183	-3.43625	0.00816476	0.0364177	-2.94451
1700024F13Rik	-0.609228	1.46058	-4.08066	0.00314374	0.0186947	-1.95203
Desi1	-0.612195	6.09849	-4.63874	0.00144261	0.0109611	-1.13539
Stx1b	-0.612287	6.8238	-8.38877	2.22477e-05	0.000823163	3.23184
Zfp536	-0.613297	2.35744	-5.48138	0.000484796	0.00538536	0.0119569
Scd1	-0.613944	6.99879	-8.41761	2.16724e-05	0.000813477	3.25884
Hmbox1	-0.614361	3.3991	-8.07875	2.96231e-05	0.000973169	2.93619
Lmo7	-0.614509	1.18502	-6.89858	9.59326e-05	0.00192575	1.71333
Kcng4	-0.616439	4.61637	-7.78541	3.91582e-05	0.00111678	2.64706
Gm13546	-0.620196	1.28437	-3.26973	0.0105396	0.0436466	-3.20768
Tenm4	-0.621046	2.93184	-5.50703	0.000469702	0.00528037	0.0452515
Itgb4	-0.621323	3.37392	-5.66005	0.00038967	0.00468886	0.241857
Slain1	-0.621521	5.34478	-4.46005	0.0018421	0.012991	-1.39209
Strn	-0.621908	4.04372	-8.0432	3.06287e-05	0.000988334	2.90165
3110021N24Rik	-0.627756	2.31378	-6.30644	0.000183133	0.00284843	1.0357
Plekhg1	-0.628619	3.00042	-7.9918	3.21504e-05	0.00101655	2.85146
Agpat4	-0.628668	5.47455	-7.33	6.14061e-05	0.00146832	2.17916
Ccp110	-0.629466	4.93528	-5.27506	0.000627283	0.00634233	-0.259289
5330426P16Rik	-0.633003	2.06083	-4.62713	0.00146549	0.0110497	-1.15192
Kcnc3	-0.635612	6.38451	-10.823	3.05321e-06	0.000316958	5.24676
Il1rap	-0.636537	4.05267	-5.47323	0.000489697	0.0054081	0.00136952
Klhl4	-0.648841	4.01003	-5.00614	0.000885589	0.00791756	-0.622259
Srd5a1	-0.650486	3.18607	-3.52299	0.0071575	0.0332506	-2.80835
Gpr37	-0.651448	5.74675	-3.74371	0.00514205	0.0264859	-2.46517
Heyl	-0.652564	1.69841	-8.57089	1.88781e-05	0.000748749	3.40095
Aqp6	-0.654648	0.725623	-6.88856	9.6955e-05	0.00193346	1.70224
Grm3	-0.654928	3.29426	-6.9162	9.41628e-05	0.00190657	1.73281
Lhx4	-0.656881	0.845967	-13.4603	5.29959e-07	0.000211572	6.95019
Usp31	-0.657826	4.53905	-8.33964	2.32671e-05	0.000845766	3.18565
Hipk2	-0.660164	3.73859	-6.20256	0.000206019	0.00309379	0.912038
Kcnj14	-0.660346	3.39546	-7.6995	4.25592e-05	0.00117087	2.5606
Gdf10	-0.666484	1.53072	-4.94939	0.00095369	0.00829749	-0.700213
Pik3c2b	-0.668631	2.92216	-4.55694	0.00161249	0.0118552	-1.25233
Cdh6	-0.679074	1.77463	-8.82673	1.50596e-05	0.000678878	3.63301
Grin3b	-0.679701	1.66991	-8.4936	2.02337e-05	0.000785044	3.32959
Rab37	-0.685723	4.83719	-6.46416	0.000153538	0.00251901	1.22068
Ndst4	-0.685983	1.82272	-12.2932	1.10285e-06	0.000270125	6.24759
Kif13b	-0.687799	3.80715	-8.44419	2.11566e-05	0.000801455	3.28366
Tspan2	-0.689115	6.5283	-4.37671	0.00206788	0.0140596	-1.51339
Fdps	-0.695968	6.08672	-4.18455	0.00271003	0.0169186	-1.79674
Pla2g4a	-0.699419	2.88022	-3.48138	0.00762322	0.0347618	-2.87358
9330117O12Rik	-0.701312	2.4485	-7.26741	6.5431e-05	0.00151812	2.11298
Mmp15	-0.708112	3.4675	-7.29873	6.33816e-05	0.00148959	2.14616
Mob3b	-0.708377	2.69663	-4.14375	0.00287219	0.017634	-1.85755
Mmp9	-0.709506	1.88809	-9.23538	1.06125e-05	0.000565826	3.99085
Mir1291	-0.71052	5.24282	-3.42074	0.00836004	0.036962	-2.96893
Aif1l	-0.710959	2.92842	-3.62103	0.00617473	0.0300863	-2.65528
Stard4	-0.712682	3.25831	-6.60392	0.000131663	0.00229551	1.38184
Ptprd	-0.714432	5.14245	-5.95237	0.000275107	0.00372697	0.608096
A230001M10Rik	-0.716322	2.36892	-3.99912	0.00353606	0.0203097	-2.07491
Nipal4	-0.718669	3.50964	-4.7403	0.00125809	0.0100098	-0.991556
Gm20319	-0.721837	3.71574	-4.53616	0.00165901	0.0120798	-1.2822
Adamts4	-0.724903	4.34019	-5.89734	0.000293489	0.00387487	0.540076
Mvd	-0.725104	3.94779	-5.19775	0.000691933	0.00677282	-0.362546
Erbb3	-0.730919	2.83253	-11.6995	1.64089e-06	0.000292084	5.86021
Fam135b	-0.733273	2.41829	-6.74763	0.000112685	0.00208229	1.5449
Gpr17	-0.737032	4.04914	-3.36738	0.00907054	0.0390392	-3.0531
Nefl	-0.737304	9.82389	-6.66915	0.000122645	0.00219086	1.45618
Sox2ot	-0.742951	4.73227	-4.30757	0.0022778	0.0150396	-1.61475
Acss2	-0.753184	5.02488	-9.17643	1.11532e-05	0.000578914	3.94017
Atp8a2	-0.76135	3.59552	-8.62889	1.79267e-05	0.000731854	3.45411
Plekhh1	-0.762375	4.26343	-7.53537	5.00007e-05	0.00130138	2.39311
Rapgef5	-0.7667	3.67955	-11.6987	1.6418e-06	0.000292084	5.85966
Hhip	-0.767768	2.25485	-8.36042	2.28297e-05	0.000836185	3.20522
Adam19	-0.776182	2.92303	-8.1416	2.7933e-05	0.000940407	2.99693
Nefm	-0.778587	8.74389	-10.4628	3.99205e-06	0.000356691	4.97913
7420461P10Rik	-0.780677	0.660941	-4.84058	0.00110071	0.00913086	-0.85103
1700020I14Rik	-0.796974	5.41463	-10.4605	3.99877e-06	0.000356691	4.97744
E330009J07Rik	-0.800309	3.18512	-9.66295	7.45947e-06	0.000491	4.34927
Syt2	-0.802646	5.82062	-9.03457	1.25834e-05	0.000621945	3.81693
Tmeff1	-0.806159	5.62788	-6.67641	0.000121684	0.00218875	1.46443
Nefh	-0.807579	7.82868	-8.59106	1.8541e-05	0.000743564	3.41948
Map6d1	-0.811447	4.58856	-4.24534	0.00248638	0.0159894	-1.70655
Tnr	-0.811705	2.93829	-8.67012	1.72826e-05	0.000721589	3.49171
Hmgcr	-0.819825	4.54696	-6.29712	0.000185068	0.00286871	1.02466
Enpp1	-0.823255	2.18283	-5.52042	0.000462028	0.00523449	0.0625907
Elovl7	-0.829889	3.78577	-6.81857	0.000104441	0.00198888	1.62442
Sc5d	-0.836123	5.47726	-6.83471	0.00010266	0.0019739	1.64242
Enpp2	-0.839927	7.31818	-5.5318	0.000455612	0.0051894	0.0773113
Pacs2	-0.840362	6.38418	-5.92368	0.000284528	0.00381478	0.572687
Lss	-0.841286	3.45611	-8.02528	3.11501e-05	0.00099631	2.88418
Smyd1	-0.843464	1.97881	-4.27332	0.00239015	0.0155509	-1.6652
Slc6a5	-0.843767	5.30861	-6.25035	0.000195123	0.00297695	0.96911
Apln	-0.845064	4.04264	-5.91267	0.000288237	0.00384796	0.559068
Tmem178b	-0.846226	3.47714	-8.74392	1.61929e-05	0.000703518	3.55858
Msmo1	-0.84793	6.10743	-3.73211	0.00523137	0.0267789	-2.48308
Dhcr24	-0.855632	5.68497	-8.49179	2.02667e-05	0.000785044	3.32791
Kif19a	-0.855871	1.86684	-6.67641	0.000121684	0.00218875	1.46443
Smtnl2	-0.861564	1.41261	-5.61859	0.000409775	0.00483403	0.188913
Chrm2	-0.866304	3.20439	-10.9588	2.76524e-06	0.000316958	5.34525
Ctsk	-0.869109	2.31256	-3.81788	0.00460795	0.0244349	-2.35104
Lingo4	-0.869431	2.7367	-6.48763	0.000149601	0.00248191	1.24793
Acss2os	-0.870954	1.4469	-4.55244	0.00162244	0.0118944	-1.25879
A230070E04Rik	-0.877703	7.93158	-15.3482	1.81799e-07	0.000202974	7.94416
Gng8	-0.880887	2.4656	-3.99079	0.00357899	0.0204657	-2.08751
Clgn	-0.881561	4.08199	-9.28048	1.02186e-05	0.000564258	4.02941
Gal3st1	-0.885328	4.92137	-3.3512	0.00929819	0.0397834	-3.07866
Dhcr7	-0.891458	4.06855	-5.65324	0.000392898	0.00471622	0.233175
Kcnk9	-0.897795	3.95996	-5.27211	0.000629628	0.00634764	-0.263216
Gjc3	-0.898126	5.4803	-7.44663	5.46141e-05	0.00136852	2.30126
Sqle	-0.899741	5.21937	-5.38093	0.000549188	0.00585061	-0.119325
Prr18	-0.904189	5.66894	-5.35138	0.000569861	0.00596695	-0.158224
Lpar1	-0.920247	5.10223	-3.99278	0.00356867	0.0204424	-2.0845
Piga	-0.920787	2.79449	-5.11542	0.000768834	0.00719846	-0.473473
Unc5b	-0.924865	3.73547	-5.18843	0.000700203	0.00682069	-0.375051
Mog	-0.928626	7.35314	-4.56446	0.00159601	0.0117865	-1.24155
Ldlr	-0.932744	3.86288	-7.69455	4.27651e-05	0.00117211	2.55559
Sv2c	-0.933025	4.40676	-6.6591	0.000123989	0.00220327	1.44477
Eml1	-0.936289	5.20705	-4.76471	0.00121767	0.00979658	-0.957219
Cyp51	-0.954518	5.01327	-5.17684	0.000710634	0.00688538	-0.390618
A930006I01Rik	-0.974723	1.34291	-3.65054	0.00590773	0.0291409	-2.6094
Mal	-0.990159	8.15153	-6.37776	0.00016904	0.00270092	1.11976
Cdkn1c	-1.04054	3.29882	-5.44808	0.000505182	0.00553537	-0.0314017
Glra1	-1.09236	4.99178	-6.47271	0.00015209	0.00250617	1.23062
Enpp6	-1.12801	3.8891	-6.21867	0.000202273	0.00305851	0.931309
Fa2h	-1.13373	6.07732	-6.58597	0.00013427	0.00232534	1.36129
Idi1	-1.15384	5.31841	-5.15102	0.000734497	0.0069935	-0.425383
Plp1	-1.22921	11.2638	-6.41765	0.000161679	0.00261858	1.16648
Myoc	-1.37825	3.7317	-3.90769	0.00403902	0.0222692	-2.2137
Hmgcs1	-1.51133	6.91698	-6.19752	0.000207207	0.00310077	0.905996
Ugt8a	-1.53337	6.48565	-4.88593	0.00103665	0.00876353	-0.787963
Chodl	-1.56632	3.28313	-6.1904	0.000208898	0.00311837	0.897458
Nid1	-1.62163	2.68921	-7.32844	6.15027e-05	0.00146832	2.17752
Tgoln2	-2.68096	1.27082	-11.1577	2.39643e-06	0.000313659	5.48715

## Sheet: WOMO
	logFC	AveExpr	t	P.Value	adj.P.Val	B
Cst7	4.78335	2.73071	12.8108	1.0007e-07	2.16131e-05	8.45341
Lyz2	4.6401	5.72426	10.4121	7.56124e-07	4.85389e-05	6.44932
Gpnmb	4.38952	2.89006	9.37356	2.05703e-06	8.81368e-05	5.43677
Clec7a	4.10951	2.71458	13.3333	6.73601e-08	2.16131e-05	8.83749
Sprr1a	4.05674	2.4101	15.3635	1.63497e-08	1.45583e-05	10.1842
Timp1	3.67214	2.52652	15.0748	1.97804e-08	1.45583e-05	10.0057
Cd52	3.36459	4.40405	11.1402	3.93504e-07	3.50431e-05	7.10337
S100a4	3.32926	3.71433	15.1276	1.90991e-08	1.45583e-05	10.0386
Snord33	3.32373	2.3573	3.14555	0.0098765	0.0388297	-3.29404
Serpina3n	3.31855	6.93868	13.6846	5.20176e-08	2.16131e-05	9.08662
Lgals3	3.2621	3.73242	12.282	1.51631e-07	2.32123e-05	8.04699
Cd68	3.22108	4.25399	12.1684	1.66131e-07	2.33733e-05	7.95727
Lilrb4a	3.21532	1.8516	12.2388	1.56972e-07	2.33209e-05	8.013
Ccl3	3.10105	2.00556	11.8282	2.19395e-07	2.53869e-05	7.68318
Itgax	3.05216	1.63425	11.5049	2.8763e-07	2.90298e-05	7.41508
Fcgr2b	2.97923	2.94479	11.9629	1.96358e-07	2.4815e-05	7.79267
Fcrls	2.95181	3.7795	12.2681	1.53326e-07	2.32123e-05	8.03608
Atf3	2.88777	2.08243	14.9024	2.21996e-08	1.49708e-05	9.89716
C1qa	2.82306	6.75671	13.3362	6.72102e-08	2.16131e-05	8.83964
Apoc4	2.8076	1.39386	8.36462	5.94758e-06	0.000173713	4.35156
Trem2	2.73127	5.0127	12.5929	1.18542e-07	2.16131e-05	8.28812
Mpeg1	2.71881	4.51662	12.5004	1.27473e-07	2.16131e-05	8.21709
Nupr1	2.71153	3.60137	9.81616	1.32858e-06	6.89609e-05	5.88045
Tyrobp	2.69452	6.7284	8.39863	5.72945e-06	0.000168699	4.38991
Apoc2	2.68424	1.34678	10.1031	1.00928e-06	5.74248e-05	6.15833
C1qc	2.59645	6.8823	12.4641	1.31186e-07	2.16131e-05	8.18898
Vim	2.59356	6.80978	16.6383	7.32092e-09	1.45583e-05	10.9268
C1qb	2.5882	7.07793	12.4865	1.28883e-07	2.16131e-05	8.20632
Ccl4	2.53062	1.71979	9.56636	1.69692e-06	7.90485e-05	5.63234
Cd48	2.50909	2.23861	11.5904	2.67582e-07	2.80332e-05	7.48672
Bcl2a1b	2.50291	2.08023	13.8272	4.69169e-08	2.16131e-05	9.1857
Lyz1	2.48935	1.69736	8.46882	5.30611e-06	0.00015953	4.46867
Cybb	2.48672	1.35839	11.8705	2.1186e-07	2.48314e-05	7.71769
Ccl6	2.48433	2.70336	10.2228	9.01701e-07	5.40634e-05	6.27202
Hspb1	2.47386	6.70891	9.63681	1.58293e-06	7.64816e-05	5.70291
Lpl	2.46972	2.91591	12.843	9.76225e-08	2.16131e-05	8.47752
S100a6	2.46567	6.23323	15.0774	1.97473e-08	1.45583e-05	10.0073
Wisp2	2.42441	1.41325	9.41097	1.98114e-06	8.61843e-05	5.475
Ms4a6c	2.40981	1.68961	9.39664	2.00984e-06	8.6914e-05	5.46038
Capg	2.38995	3.46359	12.6185	1.16194e-07	2.16131e-05	8.30767
Lgals3bp	2.3637	4.96146	12.6521	1.13178e-07	2.16131e-05	8.33335
Fmod	2.35734	3.04482	12.8353	9.82017e-08	2.16131e-05	8.47176
Cd109	2.35358	2.14281	9.50774	1.79857e-06	8.11504e-05	5.57326
Cyba	2.33345	3.90934	13.1028	8.00691e-08	2.16131e-05	8.67015
Lcn2	2.30785	2.73369	5.84219	0.000136942	0.00157823	1.10659
Wfdc17	2.30222	1.98707	6.62507	4.75946e-05	0.000741553	2.20376
Fcer1g	2.28875	5.28113	10.0531	1.05833e-06	5.91589e-05	6.11043
Cd84	2.25617	2.25146	12.5989	1.17981e-07	2.16131e-05	8.29275
Slamf9	2.22227	1.9597	17.419	4.6022e-09	1.45583e-05	11.3477
AF251705	2.22177	3.02464	12.9866	8.74562e-08	2.16131e-05	8.58448
Apoc1	2.21205	4.22882	7.57526	1.46465e-05	0.000324466	3.42362
Ch25h	2.20676	1.50321	8.18735	7.24031e-06	0.000200205	4.14951
C3ar1	2.19615	1.74694	11.9386	2.00313e-07	2.4815e-05	7.773
Ctsd	2.18237	9.16656	12.0361	1.84958e-07	2.40973e-05	7.85162
Fcgr3	2.16785	4.47448	10.973	4.55699e-07	3.7681e-05	6.95693
Lag3	2.15563	2.69255	15.549	1.44911e-08	1.45583e-05	10.2968
Crym	2.14693	1.45053	14.3848	3.16251e-08	2.05191e-05	9.56228
Ctss	2.14443	7.45186	9.55172	1.72171e-06	7.98258e-05	5.61762
Slc15a3	2.13606	1.79212	12.8476	9.72789e-08	2.16131e-05	8.48096
Ccl12	2.13469	1.64962	8.99229	3.03858e-06	0.000111745	5.03918
Prnp	2.10499	9.7073	18.6121	2.34816e-09	1.45583e-05	11.9464
Slc11a1	2.06737	2.25048	11.9021	2.06411e-07	2.48314e-05	7.74342
Itgb2	2.06554	2.90524	10.7682	5.46809e-07	3.97355e-05	6.77462
Plau	2.0495	2.03133	8.80201	3.70998e-06	0.000128577	4.83518
Ctsz	2.03194	6.21203	11.7872	2.26974e-07	2.57715e-05	7.64962
Ms4a6d	2.02435	1.82612	8.76993	3.83826e-06	0.000131244	4.80041
Ctsh	2.0096	4.21031	12.2704	1.53042e-07	2.32123e-05	8.0379
C4b	2.00389	5.36402	9.62115	1.60753e-06	7.66869e-05	5.68727
Cd74	1.99978	2.49008	5.94526	0.000118594	0.0014269	1.256
Grn	1.99628	5.49324	14.3209	3.30636e-08	2.07126e-05	9.51999
Cxcl16	1.972	1.73358	12.9379	9.0768e-08	2.16131e-05	8.54836
Bst2	1.96432	3.61818	13.1861	7.51971e-08	2.16131e-05	8.731
Ly86	1.95278	4.96245	10.4544	7.27167e-07	4.75196e-05	6.48858
Apoe	1.95014	11.3617	9.78389	1.37085e-06	7.04744e-05	5.84873
Ifi30	1.94883	3.0859	12.4118	1.36733e-07	2.19825e-05	8.14842
Ifi27l2a	1.9277	3.4787	5.44664	0.000241128	0.00241354	0.519017
C3	1.92352	5.31095	10.8157	5.24024e-07	3.97355e-05	6.81723
Serping1	1.9223	3.0349	10.4142	7.54601e-07	4.85389e-05	6.45134
Ms4a7	1.89682	1.04023	6.67925	4.43698e-05	0.000705837	2.27653
Irf8	1.87135	2.32491	13.5469	5.75229e-08	2.16131e-05	8.98982
Ly9	1.84996	1.21122	11.842	2.16891e-07	2.52581e-05	7.69452
Fam46c	1.84771	1.60744	14.023	4.07834e-08	2.16131e-05	9.31986
Apobec1	1.8455	2.04999	12.5166	1.25865e-07	2.16131e-05	8.22951
Tlr2	1.84505	2.25699	15.8728	1.1776e-08	1.45583e-05	10.4895
Cd14	1.84425	2.43674	13.9612	4.26208e-08	2.16131e-05	9.27771
Cyr61	1.8159	2.34933	12.1686	1.66099e-07	2.33733e-05	7.95746
S100a11	1.81116	4.95731	13.9482	4.30169e-08	2.16131e-05	9.26885
Slc43a3	1.79084	1.36127	10.4941	7.01133e-07	4.63181e-05	6.52522
Cd180	1.76653	1.83566	10.2682	8.64164e-07	5.30381e-05	6.31487
Plek	1.75644	3.26792	11.7007	2.43928e-07	2.66954e-05	7.57838
Adgre1	1.75418	2.13774	12.5584	1.21791e-07	2.16131e-05	8.26169
Aif1	1.74695	3.52102	7.66472	1.31798e-05	0.000304627	3.53253
Tagln	1.74561	3.50866	11.0786	4.15283e-07	3.62714e-05	7.04965
Tmem176a	1.7384	5.1941	13.2387	7.22882e-08	2.16131e-05	8.7692
Rgs1	1.73749	0.984949	9.26871	2.28705e-06	9.44292e-05	5.32889
Aspg	1.71976	2.22098	13.7173	5.07994e-08	2.16131e-05	9.10939
Laptm5	1.71698	4.85782	10.8	5.31441e-07	3.97355e-05	6.80316
Hvcn1	1.7142	1.64846	12.8701	9.56098e-08	2.16131e-05	8.4978
Myo1f	1.70974	1.8733	12.4557	1.32056e-07	2.16131e-05	8.18251
Spi1	1.67954	2.4907	13.734	5.01882e-08	2.16131e-05	9.12102
Ptprc	1.67681	1.81545	11.8123	2.22296e-07	2.54972e-05	7.6702
Arl11	1.6767	1.45149	11.2592	3.5491e-07	3.27292e-05	7.2062
Mmp12	1.66821	0.807378	6.80007	3.79937e-05	0.000630925	2.43737
Ptpn6	1.66812	2.46686	11.0603	4.21985e-07	3.65491e-05	7.03367
Socs3	1.66662	1.45374	12.3827	1.39922e-07	2.2104e-05	8.12583
Rasl11a	1.65873	1.93124	10.5808	6.47749e-07	4.40465e-05	6.60476
Apod	1.65312	9.27833	6.23361	7.99144e-05	0.00105894	1.66594
Cd53	1.65117	2.8467	10.5884	6.43276e-07	4.40465e-05	6.61172
Rbp1	1.64958	2.45961	9.92208	1.19948e-06	6.46323e-05	5.9839
Ifi204	1.64912	1.06427	13.3023	6.89328e-08	2.16131e-05	8.81518
Cd44	1.64208	3.02442	16.1049	1.01726e-08	1.45583e-05	10.6248
Cyp4f18	1.63942	1.11802	10.4958	7.00052e-07	4.63181e-05	6.52677
Cebpd	1.63898	2.28284	7.99236	9.02275e-06	0.000234166	3.92309
Ctsc	1.6341	2.71983	10.8603	5.03575e-07	3.92696e-05	6.85706
Ecm1	1.6329	2.29481	9.04712	2.87049e-06	0.000108456	5.09727
Cxcl10	1.63016	1.40813	9.89709	1.22866e-06	6.48866e-05	5.95958
Osmr	1.62643	2.10875	9.34505	2.11699e-06	9.00686e-05	5.40754
Rhoj	1.62176	3.02669	8.33317	6.15737e-06	0.000178123	4.31597
Ctla2b	1.61801	2.25865	6.67776	4.4455e-05	0.000705956	2.27454
Arpc1b	1.61284	4.74141	15.6785	1.3331e-08	1.45583e-05	10.3745
Uts2	1.61213	5.70216	6.64847	4.61718e-05	0.000724963	2.23524
Ggta1	1.60515	2.13922	11.4457	3.02447e-07	3.00249e-05	7.36522
Gfap	1.60392	10.2998	15.4973	1.49845e-08	1.45583e-05	10.2656
Arhgdib	1.59418	3.60079	10.2819	8.53173e-07	5.26716e-05	6.32777
Tgm1	1.59124	0.84265	8.64642	4.37886e-06	0.00014282	4.66553
A2m	1.59021	5.33483	10.8694	4.99529e-07	3.92696e-05	6.86513
Anxa3	1.58923	4.1403	9.69155	1.5001e-06	7.44597e-05	5.75742
Cyth4	1.5835	2.86407	12.4664	1.3094e-07	2.16131e-05	8.19082
Glipr2	1.57946	3.3944	15.3699	1.62813e-08	1.45583e-05	10.1881
Nckap1l	1.57001	2.72137	12.5149	1.26031e-07	2.16131e-05	8.22822
Postn	1.56244	1.30543	8.19898	7.14682e-06	0.000198518	4.16287
Flnc	1.55644	2.4115	15.0715	1.98247e-08	1.45583e-05	10.0036
Cd22	1.55609	0.832315	11.0428	4.28521e-07	3.65491e-05	7.01833
Xlr	1.5477	1.55635	9.96688	1.14903e-06	6.30646e-05	6.02734
Pld4	1.54235	3.56824	12.3091	1.48385e-07	2.31798e-05	8.06823
Tlr7	1.54043	1.67324	8.18188	7.28482e-06	0.000200966	4.14321
Igf1	1.54034	1.72819	8.76868	3.84333e-06	0.000131244	4.79906
Psmb8	1.53269	2.97158	11.9066	2.05646e-07	2.48314e-05	7.74708
Tnfaip8l2	1.52837	2.34365	17.1914	5.25842e-09	1.45583e-05	11.2275
Gpr65	1.51752	0.940815	10.8506	5.07974e-07	3.92696e-05	6.84836
Fcgr4	1.51303	0.980203	15.0557	2.00341e-08	1.45583e-05	9.99373
Fcgr1	1.51129	1.9024	11.2942	3.44351e-07	3.24136e-05	7.23625
Blnk	1.511	1.80798	10.8578	5.04692e-07	3.92696e-05	6.85484
Tmem176b	1.50937	6.05167	13.0665	8.23005e-08	2.16131e-05	8.64348
Samsn1	1.50158	1.56449	11.4145	3.10624e-07	3.05781e-05	7.33873
Cd9	1.5011	6.54173	9.27216	2.27907e-06	9.43139e-05	5.33245
Hpgd	1.49882	3.8999	7.38172	1.84592e-05	0.000377821	3.18462
Csf3r	1.49597	2.25278	11.8884	2.08745e-07	2.48314e-05	7.73232
H2-K1	1.49389	5.42289	11.5219	2.83511e-07	2.89037e-05	7.42939
Tagln2	1.48643	4.25797	13.2855	6.97987e-08	2.16131e-05	8.80311
Icam1	1.48257	1.64614	10.9545	4.632e-07	3.80767e-05	6.94062
B2m	1.48178	8.11916	8.7428	3.95047e-06	0.000133192	4.77093
Mt1	1.47614	10.5848	8.63132	4.45041e-06	0.000144119	4.64893
Cd37	1.46773	2.85424	10.1681	9.49185e-07	5.56842e-05	6.22028
Hexb	1.46607	6.95499	9.65404	1.55633e-06	7.55987e-05	5.7201
Klhl6	1.46575	1.74418	10.6541	6.06022e-07	4.20406e-05	6.67157
Ncf2	1.46268	2.32893	15.3706	1.62741e-08	1.45583e-05	10.1885
Ccl2	1.46121	0.965827	9.10817	2.69514e-06	0.00010542	5.16157
Fyb	1.45997	1.83045	12.0396	1.84426e-07	2.40973e-05	7.85445
Dhrs1	1.45839	6.72053	13.7574	4.93429e-08	2.16131e-05	9.13733
Gusb	1.45687	3.64327	11.9466	1.98995e-07	2.4815e-05	7.77951
AI607873	1.45672	0.773856	12.9996	8.65892e-08	2.16131e-05	8.59416
Cd63	1.45254	7.31593	11.705	2.43053e-07	2.66954e-05	7.58193
Cox6a2	1.45252	1.42302	8.68782	4.18896e-06	0.000138617	4.71093
Atp6v0d2	1.44838	0.749229	5.12985	0.000385451	0.00337045	0.0321955
Tlr13	1.44782	1.36268	12.3956	1.38501e-07	2.20715e-05	8.13583
Spp1	1.44059	7.82579	7.39656	1.8132e-05	0.000376031	3.2031
Mt2	1.43793	9.93213	8.55522	4.8309e-06	0.000151577	4.56487
Tbxas1	1.42881	1.89558	10.1218	9.91581e-07	5.73539e-05	6.17619
Pdcd1	1.42766	0.841526	8.6032	4.58708e-06	0.000146973	4.61794
Sult1a1	1.42652	3.62409	3.0969	0.0107491	0.0414431	-3.37901
Hmox1	1.42622	3.05161	10.4833	7.08131e-07	4.6611e-05	6.51524
P2ry6	1.42567	1.67373	12.0624	1.81039e-07	2.40636e-05	7.87271
Lat2	1.4195	2.38681	7.04817	2.77859e-05	0.000505291	2.76153
Parvg	1.41921	1.8046	12.6937	1.09571e-07	2.16131e-05	8.36497
Hcls1	1.41869	2.40395	11.0576	4.22997e-07	3.65491e-05	7.03128
Plaur	1.40099	1.3044	9.45637	1.8931e-06	8.40219e-05	5.52121
Emp1	1.39946	2.51008	9.45186	1.90165e-06	8.40219e-05	5.51663
Pdpn	1.39918	3.11147	12.6488	1.13476e-07	2.16131e-05	8.33079
Slfn2	1.39878	1.36527	12.7901	1.01684e-07	2.16131e-05	8.43782
Olfml3	1.39077	4.24256	9.44985	1.90549e-06	8.40219e-05	5.51458
Gpx3	1.3886	4.60887	4.03123	0.00218803	0.0124064	-1.76139
Cd86	1.37931	1.62987	10.7868	5.37776e-07	3.97355e-05	6.79129
Calca	1.37929	6.15215	6.2825	7.48236e-05	0.00101518	1.73428
Hcst	1.373	1.37378	7.40977	1.78459e-05	0.000372413	3.21954
Tspo	1.37229	3.92285	6.52417	5.42928e-05	0.00081718	2.06717
Prdx6	1.37167	7.63244	14.0721	3.93866e-08	2.16131e-05	9.35316
Ncf4	1.36638	1.32106	10.33	8.15847e-07	5.11086e-05	6.37282
Serpina3m	1.3663	0.739353	4.57265	0.000910669	0.0063803	-0.858169
Arhgap25	1.36364	1.40458	9.49559	1.82045e-06	8.12584e-05	5.56098
Unc93b1	1.36299	3.80669	12.8532	9.68606e-08	2.16131e-05	8.48515
Tnfrsf1a	1.34994	4.04579	13.4315	6.26245e-08	2.16131e-05	8.90789
Havcr2	1.34422	1.99448	10.6536	6.06299e-07	4.20406e-05	6.67111
Igsf6	1.33745	1.44686	7.81239	1.10946e-05	0.00026982	3.71015
Ucp2	1.33691	5.8191	7.58383	1.44986e-05	0.000322788	3.4341
Csf2rb	1.33665	0.983983	13.1896	7.50003e-08	2.16131e-05	8.73354
Ifitm3	1.33139	5.6978	10.8521	5.07305e-07	3.92696e-05	6.84968
Pycard	1.33045	1.8372	9.75448	1.41066e-06	7.17856e-05	5.81973
Ncf1	1.3266	2.80096	9.24096	2.35252e-06	9.65498e-05	5.30015
Cxcr4	1.32594	1.80415	5.85242	0.000134993	0.00156205	1.12148
Milr1	1.32536	1.03435	11.7279	2.38456e-07	2.64149e-05	7.60082
Hcar2	1.32461	0.755935	9.10702	2.69833e-06	0.00010542	5.16037
Lsp1	1.3207	2.50874	10.9715	4.56312e-07	3.7681e-05	6.95559
Abca1	1.31945	3.33612	7.29711	2.04517e-05	0.000400981	3.07865
Clic1	1.31833	4.03355	12.7191	1.07428e-07	2.16131e-05	8.38424
Ccl9	1.31706	1.30598	9.10735	2.6974e-06	0.00010542	5.16072
Prss23	1.31628	2.40379	7.7858	1.1442e-05	0.000275156	3.67836
Maff	1.31624	1.84461	6.05183	0.000102361	0.00126761	1.40889
Dnase2a	1.31563	2.35099	10.7924	5.35091e-07	3.97355e-05	6.79631
Rab32	1.31336	1.84792	11.05	4.25816e-07	3.65491e-05	7.02465
Lilr4b	1.31151	0.666392	7.59699	1.42746e-05	0.000320949	3.45017
Msr1	1.3063	0.684134	9.91947	1.20249e-06	6.46323e-05	5.98136
Pros1	1.3062	4.02359	10.1308	9.83229e-07	5.70681e-05	6.18473
Cd200r4	1.30416	0.660492	7.48432	1.63198e-05	0.000348802	3.31191
Gpr84	1.2959	1.31009	10.2135	9.09593e-07	5.43572e-05	6.26324
Glipr1	1.29522	2.53573	11.2607	3.54451e-07	3.27292e-05	7.20748
Tmem106a	1.29041	1.26236	9.20413	2.44254e-06	9.81719e-05	5.26189
Emp3	1.2856	3.38564	5.58122	0.000198418	0.00208724	0.721454
Mdfic	1.28405	1.63068	10.1683	9.49036e-07	5.56842e-05	6.22044
AB124611	1.28077	0.922124	8.6358	4.42904e-06	0.00014394	4.65386
Hbegf	1.28028	3.6812	8.86047	3.488e-06	0.000123521	4.89827
Ang	1.27985	2.62964	7.93354	9.64971e-06	0.000243481	3.85392
Csf1r	1.27875	5.45675	14.8991	2.22498e-08	1.49708e-05	9.89503
Irf5	1.27859	2.17326	12.4879	1.28743e-07	2.16131e-05	8.20739
Fabp7	1.27727	6.4879	4.48681	0.00104369	0.00712009	-0.999024
Siglecf	1.27715	0.983958	9.50183	1.80918e-06	8.11504e-05	5.56729
Sla	1.27177	1.67558	8.39081	5.77881e-06	0.000169876	4.38111
Itga5	1.26966	1.16941	9.61802	1.61251e-06	7.66869e-05	5.68413
St14	1.26358	0.971201	10.7952	5.3374e-07	3.97355e-05	6.79884
Mmp19	1.26274	1.22656	12.72	1.07357e-07	2.16131e-05	8.38489
Dock2	1.25937	1.5877	11.8788	2.10408e-07	2.48314e-05	7.72449
Tmem37	1.25904	1.96482	8.09757	8.00853e-06	0.000213957	4.04581
Pdlim4	1.25658	4.06743	12.6002	1.17868e-07	2.16131e-05	8.29369
Rnase4	1.24919	4.38948	8.84142	3.55872e-06	0.000125051	4.87774
Ftl1	1.24405	8.69748	10.7467	5.5747e-07	4.01524e-05	6.75527
Cd72	1.23706	2.42929	9.07186	2.79799e-06	0.000107465	5.12337
Dhrs3	1.23695	3.56758	11.0139	4.39552e-07	3.68615e-05	6.99296
Ctsl	1.23533	6.5259	12.7492	1.04954e-07	2.16131e-05	8.40696
Gngt2	1.23443	3.11744	6.60064	4.91305e-05	0.000757685	2.17082
Clcf1	1.23395	1.64086	17.6228	4.09025e-09	1.45583e-05	11.4537
Ifitm6	1.23348	2.1029	8.99614	3.02645e-06	0.000111524	5.04327
Ucn	1.23012	1.39301	5.8412	0.000137133	0.00157877	1.10514
Ptx3	1.22849	1.02769	11.0955	4.09167e-07	3.59099e-05	7.06445
Rac2	1.22223	1.45052	12.2054	1.61251e-07	2.33733e-05	7.98657
Spint1	1.22087	1.14469	11.4714	2.95928e-07	2.97024e-05	7.38685
Serpine1	1.22035	0.925657	6.05255	0.00010226	0.00126723	1.40991
Lyn	1.2091	2.5071	11.012	4.40301e-07	3.68615e-05	6.99126
H2-Q4	1.20799	2.48838	8.67183	4.26123e-06	0.000140242	4.69342
Cd34	1.20681	4.25461	9.5047	1.80403e-06	8.11504e-05	5.57019
Bcl3	1.20605	1.07706	9.50354	1.80611e-06	8.11504e-05	5.56901
Inpp5d	1.20276	2.48895	9.71761	1.46233e-06	7.37948e-05	5.78327
Hmha1	1.20196	2.37152	9.5033	1.80654e-06	8.11504e-05	5.56877
Rasal3	1.20171	1.52559	9.73342	1.43993e-06	7.29793e-05	5.79892
H2-D1	1.19399	6.35069	9.35269	2.10072e-06	8.95865e-05	5.41539
Rab29	1.19376	3.28862	12.6654	1.12016e-07	2.16131e-05	8.34343
Igfbp2	1.1931	4.58987	6.94493	3.16206e-05	0.000551498	2.62764
Igfbp5	1.19308	4.33104	6.70425	4.29612e-05	0.000690688	2.30998
Cd300lb	1.19085	0.616008	8.9105	3.30947e-06	0.000118586	4.95196
Eif4ebp1	1.18595	2.05273	11.2605	3.54505e-07	3.27292e-05	7.20733
Tm4sf1	1.18588	3.85298	8.09219	8.05728e-06	0.000214944	4.03956
Fermt3	1.1842	2.15943	10.7702	5.45837e-07	3.97355e-05	6.7764
Cd33	1.18216	1.95639	8.75675	3.89231e-06	0.000132419	4.7861
Il2rg	1.18165	1.33114	8.60607	4.57292e-06	0.000146778	4.62111
Vav1	1.17901	1.59929	11.7588	2.32389e-07	2.60605e-05	7.62631
Il3ra	1.17484	1.58046	8.72591	4.02213e-06	0.000134074	4.75253
Tspan4	1.15504	4.37831	7.08389	2.65784e-05	0.000488267	2.80752
S1pr3	1.15484	1.81293	5.85653	0.000134218	0.00155627	1.12746
Hck	1.15203	1.76097	12.5041	1.27108e-07	2.16131e-05	8.21989
Pqlc3	1.14812	1.78334	9.5215	1.77413e-06	8.11504e-05	5.58716
Casp12	1.14476	2.04676	9.39452	2.01413e-06	8.6914e-05	5.45821
Apobec3	1.14372	1.64915	11.109	4.04399e-07	3.56637e-05	7.07614
Cx3cr1	1.14296	4.2778	9.17757	2.50978e-06	9.97705e-05	5.23422
Ccdc3	1.14226	4.42532	6.11545	9.38181e-05	0.00119105	1.49939
Ctse	1.14225	0.633501	7.44159	1.71765e-05	0.000361582	3.25905
Ptgds	1.13946	9.87321	7.05574	2.75251e-05	0.000501554	2.77129
1700084C01Rik	1.13926	4.26875	13.1375	7.79999e-08	2.16131e-05	8.69554
Hpgds	1.13801	2.06787	9.94468	1.17374e-06	6.39605e-05	6.00583
Cdsn	1.13409	0.794929	10.1831	9.35945e-07	5.55664e-05	6.23444
Fxyd1	1.13127	7.03073	16.1211	1.00705e-08	1.45583e-05	10.6341
Renbp	1.12715	2.83608	9.4994	1.81357e-06	8.11504e-05	5.56483
Slc14a1	1.12652	4.064	14.0192	4.08951e-08	2.16131e-05	9.31724
C5ar1	1.12523	0.97575	7.31553	1.99991e-05	0.000395777	3.10179
Prelp	1.12026	3.73566	5.2467	0.000323671	0.00295781	0.21343
Thbs2	1.11905	3.10723	13.1623	7.65541e-08	2.16131e-05	8.71367
Cntf	1.11539	3.35035	9.4184	1.96644e-06	8.59574e-05	5.48258
Cebpa	1.1123	2.85782	8.53738	4.92508e-06	0.000153472	4.54508
Lrmp	1.10941	1.0579	10.5774	6.49775e-07	4.40465e-05	6.60163
Galnt15	1.10835	2.43165	4.72769	0.000713754	0.00532297	-0.606198
Col5a3	1.10745	2.40574	6.21521	8.19262e-05	0.00107385	1.64013
Naglu	1.10302	2.7159	11.4459	3.02402e-07	3.00249e-05	7.36537
Ccl5	1.10116	1.21611	6.76462	3.97556e-05	0.000654651	2.39038
Tgfbr1	1.09949	3.60815	11.2398	3.60914e-07	3.30673e-05	7.1895
Cebpb	1.09721	2.4437	5.94657	0.000118378	0.00142611	1.2579
Slc37a2	1.09511	1.4031	10.5686	6.54995e-07	4.41923e-05	6.59359
Crlf1	1.09391	0.837893	10.769	5.46426e-07	3.97355e-05	6.77532
Ctsb	1.09347	7.91088	12.5227	1.2526e-07	2.16131e-05	8.23422
Tgif1	1.0913	2.05809	10.2547	8.75179e-07	5.31944e-05	6.30211
Tnfrsf1b	1.08922	1.6783	10.7585	5.51571e-07	3.99219e-05	6.76593
Ptpn18	1.08837	1.42211	8.04104	8.53717e-06	0.000225429	3.98004
Plin2	1.08751	4.02428	9.93071	1.18958e-06	6.43187e-05	5.99228
Hexa	1.08563	5.42317	7.46657	1.667e-05	0.000355034	3.28997
Klrb1b	1.08071	0.556021	8.29233	6.44181e-06	0.000184019	4.26959
Trim30a	1.08047	1.69083	10.6264	6.21433e-07	4.29261e-05	6.64638
Gpr183	1.08	1.05687	14.1149	3.82108e-08	2.16131e-05	9.3821
Itgb5	1.07961	5.15699	8.68435	4.20452e-06	0.000138879	4.70713
Tgfb1	1.0795	2.22746	8.77712	3.80906e-06	0.000130811	4.80822
C1qtnf5	1.07808	4.47862	13.0249	8.49445e-08	2.16131e-05	8.61279
Plat	1.07709	4.99575	16.2564	9.25613e-09	1.45583e-05	10.7118
Lpxn	1.07426	1.65486	11.8077	2.23155e-07	2.54972e-05	7.66639
Fam101a	1.074	0.938017	8.51525	5.04473e-06	0.000155433	4.52047
Hoxc12	1.07369	0.867156	4.42538	0.00115137	0.00767032	-1.10039
Slc2a4	1.07244	2.34972	7.09221	2.63054e-05	0.000485281	2.81821
Fxyd5	1.0717	3.49771	7.59547	1.43003e-05	0.000321129	3.44832
Ucma	1.07111	2.73266	8.73626	3.97806e-06	0.000133338	4.7638
Siglec1	1.06678	0.532869	7.15019	2.44847e-05	0.000460469	2.89245
H2-Oa	1.06633	1.0126	9.53847	1.74449e-06	8.06417e-05	5.60427
Axl	1.0662	4.53485	12.1467	1.69074e-07	2.33733e-05	7.94
Agt	1.06325	7.77985	5.37367	0.000268304	0.00259408	0.408148
Irf7	1.0555	1.92816	8.47644	5.26217e-06	0.000158537	4.4772
Bcl2a1a	1.0546	0.894671	7.35925	1.89672e-05	0.000383289	3.15656
Fblim1	1.05371	1.68442	8.09902	7.99546e-06	0.000213923	4.04749
Lair1	1.05367	2.6318	10.8276	5.18506e-07	3.97355e-05	6.82782
Psrc1	1.04477	0.956027	9.02	2.95235e-06	0.000110134	5.06857
Serpinf2	1.04469	0.552898	5.7786	0.000149762	0.00169213	1.01364
Plp2	1.04293	2.63266	10.7726	5.44635e-07	3.97355e-05	6.7786
Golm1	1.04245	3.32183	12.6739	1.11277e-07	2.16131e-05	8.3499
Fas	1.04043	2.47561	8.23679	6.85165e-06	0.0001926	4.20622
Nnat	1.03769	6.57794	12.1551	1.67929e-07	2.33733e-05	7.94668
Itih5	1.03657	3.96263	5.6009	0.000192881	0.00204677	0.750849
Csf2rb2	1.03459	0.731879	11.5265	2.82407e-07	2.89037e-05	7.43326
AA467197	1.03259	1.76547	5.03707	0.000443419	0.00371225	-0.113094
Pbk	1.03112	0.757602	5.32759	0.000287131	0.00271824	0.33775
Akr1b8	1.02744	2.00777	7.64158	1.35433e-05	0.000310362	3.50445
Man2b1	1.0267	4.20902	9.82731	1.3143e-06	6.84154e-05	5.89139
Parp3	1.02417	3.04862	10.5625	6.58616e-07	4.41923e-05	6.58806
Tec	1.02176	1.48595	9.43415	1.93564e-06	8.51447e-05	5.49863
Gbp2	1.01906	2.09035	7.89867	1.00435e-05	0.000249946	3.81272
Srgn	1.01873	3.72863	6.46378	5.87815e-05	0.000862588	1.98475
Cd300lf	1.01798	0.993977	5.83686	0.00013797	0.00158739	1.09883
P4ha3	1.01114	3.15034	8.59275	4.63903e-06	0.000148141	4.60641
1810011H11Rik	1.00905	1.02709	11.2631	3.53722e-07	3.27292e-05	7.20953
Lcp2	1.00563	1.27866	12.0147	1.88215e-07	2.42503e-05	7.83442
Gpr34	1.00197	3.51146	6.3348	6.97606e-05	0.000968175	1.80702
Sh3bp2	1.00065	2.30281	7.6457	1.34778e-05	0.000309939	3.50945
Tlr1	1.00061	0.79835	9.95564	1.16147e-06	6.35553e-05	6.01646
Gdf15	0.998348	0.541521	13.0762	8.16997e-08	2.16131e-05	8.65059
Vamp8	0.997891	4.51498	10.9982	4.45688e-07	3.71413e-05	6.97912
Endou	0.995886	1.34186	7.5132	1.57671e-05	0.000341815	3.34749
Itgam	0.993777	3.03152	7.22462	2.23439e-05	0.000430914	2.98712
Oasl2	0.992394	2.11793	8.62122	4.499e-06	0.000145276	4.63781
Cela1	0.990921	3.82389	7.37057	1.87094e-05	0.000380194	3.1707
Nfam1	0.985729	1.24574	11.9357	2.00793e-07	2.4815e-05	7.77064
Tnfsf11	0.985132	0.548786	5.43388	0.000245661	0.00244276	0.49968
Cmklr1	0.984636	1.63117	9.35783	2.08987e-06	8.93333e-05	5.42066
Gna15	0.984479	1.41491	8.53565	4.93432e-06	0.000153496	4.54316
Lgals9	0.979115	3.6952	13.0176	8.54169e-08	2.16131e-05	8.6074
Fxyd3	0.978491	3.31486	7.45322	1.69385e-05	0.000358636	3.27346
Zbp1	0.976849	0.673522	7.95892	9.37359e-06	0.000239171	3.88382
Prrx2	0.975132	1.32767	7.17867	2.36406e-05	0.000449245	2.92876
Sat1	0.97412	6.42426	5.62033	0.000187578	0.00201165	0.7798
H2-Ab1	0.973621	1.15781	5.1383	0.00038059	0.00333857	0.0453597
Ifit3	0.973459	2.90262	10.1119	1.00097e-06	5.73539e-05	6.16668
Pcdhgc5	0.972952	2.6604	15.3169	1.68567e-08	1.45583e-05	10.1556
Cnn3	0.972426	7.05425	10.6861	5.8876e-07	4.14658e-05	6.70055
H2-DMb1	0.971741	1.69485	6.73621	4.12309e-05	0.000669428	2.35261
Ms4a6b	0.971239	0.948263	5.45861	0.00023696	0.00238628	0.53712
Was	0.969872	1.13935	11.6624	2.51871e-07	2.70753e-05	7.54666
Apbb1ip	0.9662	2.18464	9.68731	1.50634e-06	7.4566e-05	5.75321
Naip2	0.962267	0.957087	10.7183	5.71891e-07	4.05842e-05	6.72968
Cox6b2	0.959986	3.31436	7.074	2.69072e-05	0.00049227	2.79479
Phyhd1	0.959168	5.35126	4.80775	0.000630204	0.00482669	-0.47733
Pik3ap1	0.957685	1.32719	11.4116	3.11386e-07	3.05781e-05	7.33629
Mafb	0.956488	2.77408	7.49613	1.60912e-05	0.000344728	3.32647
Il21r	0.953091	1.15336	11.7338	2.37284e-07	2.64149e-05	7.6057
Capn3	0.952079	1.9701	12.5584	1.21792e-07	2.16131e-05	8.26168
Syk	0.951811	1.24126	10.163	9.53803e-07	5.57162e-05	6.21538
D17H6S56E-5	0.950081	1.25287	9.45257	1.90031e-06	8.40219e-05	5.51735
Sulf1	0.94947	2.75269	10.5536	6.64024e-07	4.43505e-05	6.57985
B4galt1	0.949089	1.55263	7.34874	1.92099e-05	0.000386872	3.14341
Gpsm3	0.945792	1.84417	11.5482	2.7727e-07	2.86203e-05	7.45146
Rab7b	0.945685	2.02515	6.23648	7.96064e-05	0.0010564	1.66995
Tifab	0.944286	1.41707	9.40766	1.98774e-06	8.61843e-05	5.47162
Ggt5	0.942716	1.76475	6.5034	5.57937e-05	0.000834416	2.03888
Ikzf1	0.942451	1.40205	10.7862	5.3804e-07	3.97355e-05	6.7908
Pbxip1	0.942374	5.0724	11.2356	3.62217e-07	3.30673e-05	7.18591
Nes	0.941184	2.25106	9.00537	2.99754e-06	0.000111135	5.05307
Il1a	0.940745	0.982923	7.32424	1.97887e-05	0.000393327	3.11272
Ctsa	0.938847	5.5888	10.8526	5.07072e-07	3.92696e-05	6.85014
Gcnt1	0.933992	1.16073	9.10263	2.71057e-06	0.000105671	5.15575
Myof	0.932228	1.20694	7.38458	1.83958e-05	0.000377225	3.18818
Cotl1	0.932124	6.13418	12.2177	1.59666e-07	2.33733e-05	7.99628
Gpx8	0.931967	2.58688	8.45811	5.36845e-06	0.000160673	4.45669
Clu	0.930585	9.46262	10.4073	7.59429e-07	4.85794e-05	6.44493
Ugt1a7c	0.928853	0.747701	10.0967	1.01546e-06	5.74698e-05	6.15218
Gch1	0.928316	1.5171	7.17339	2.37945e-05	0.000451227	2.92204
Klk8	0.920586	1.65477	3.81741	0.00312517	0.0161662	-2.12672
Neurl3	0.920522	1.02171	10.229	8.96429e-07	5.39692e-05	6.27793
Isg15	0.918312	2.33769	6.00095	0.000109792	0.00134021	1.3361
Snx20	0.916742	1.24992	7.65744	1.3293e-05	0.000306465	3.5237
S100a10	0.916002	6.88125	6.7252	4.18183e-05	0.000676503	2.33794
Ifitm2	0.915606	4.05321	6.82076	3.70042e-05	0.000620639	2.46472
Clec5a	0.910428	1.03054	8.82212	3.63193e-06	0.000126422	4.85693
Plb1	0.906983	0.598356	8.99648	3.02536e-06	0.000111524	5.04363
Adap2	0.904858	2.18324	7.26338	2.13097e-05	0.000414489	3.03615
Arhgap30	0.901071	1.37035	7.58837	1.44209e-05	0.000322006	3.43964
Tubb6	0.900995	3.2865	9.0953	2.73111e-06	0.000105791	5.14805
Phf11b	0.900285	0.924534	8.73866	3.96791e-06	0.000133338	4.76642
Procr	0.898577	0.993521	9.58153	1.67164e-06	7.84723e-05	5.64758
Sp110	0.895251	1.23237	8.87799	3.42432e-06	0.000121741	4.9171
Igfbpl1	0.894816	0.591413	8.5523	4.84618e-06	0.000151794	4.56163
Palld	0.893993	2.26535	13.677	5.23088e-08	2.16131e-05	9.08125
Btk	0.892954	1.14498	9.62319	1.6043e-06	7.66869e-05	5.68931
Il10ra	0.891616	2.00076	11.8742	2.11213e-07	2.48314e-05	7.72072
Tuba1c	0.889123	0.685267	12.7387	1.05811e-07	2.16131e-05	8.39904
Hk2	0.887747	1.31601	8.21541	7.01693e-06	0.000195816	4.18172
Sgpl1	0.88403	4.06988	10.8752	4.96959e-07	3.92696e-05	6.87029
Epsti1	0.883686	0.904438	9.62633	1.59935e-06	7.66869e-05	5.69244
Mylk	0.880285	2.02975	8.74251	3.95171e-06	0.000133192	4.77061
Casp1	0.880165	2.03995	6.68988	4.37647e-05	0.000699273	2.29077
Usp18	0.87778	1.3928	9.88041	1.24857e-06	6.57471e-05	5.94332
Sash3	0.877763	1.28372	12.4672	1.30864e-07	2.16131e-05	8.19139
Ifit1	0.877512	1.84044	8.82235	3.63105e-06	0.000126422	4.85717
H2-Q7	0.876919	1.16494	5.78865	0.000147653	0.00167232	1.02838
Efemp2	0.876021	3.65526	12.7422	1.0552e-07	2.16131e-05	8.40172
4632428N05Rik	0.875615	3.52025	12.1795	1.64654e-07	2.33733e-05	7.96605
Dok1	0.875052	1.22329	12.634	1.14795e-07	2.16131e-05	8.31951
Ifngr1	0.87496	4.0733	9.76577	1.39522e-06	7.14e-05	5.83088
Plcg2	0.874748	1.79329	9.05826	2.83759e-06	0.000108299	5.10903
Cyp4v3	0.874499	2.65389	9.59519	1.64923e-06	7.78222e-05	5.66128
Ptafr	0.874186	0.900189	8.79838	3.72423e-06	0.000128628	4.83126
Galns	0.873804	2.37175	9.98759	1.1265e-06	6.22041e-05	6.04736
Fgr	0.873727	0.723155	6.90102	3.34214e-05	0.000575514	2.57025
Slc39a1	0.873695	4.65543	18.7416	2.18811e-09	1.45583e-05	12.0084
Crlf2	0.87334	3.46187	5.66753	0.000175331	0.00190618	0.849925
H2-Aa	0.873101	1.40605	3.19351	0.00908693	0.0364661	-3.21029
Tgfbr2	0.870001	3.03801	8.48078	5.23737e-06	0.000158052	4.48204
Icosl	0.86981	2.57905	4.36114	0.00127659	0.00826802	-1.20689
Hspb6	0.86693	3.66996	11.3251	3.3534e-07	3.20257e-05	7.26263
Ppp1r18	0.866719	2.32782	12.0312	1.857e-07	2.40973e-05	7.84767
Rab20	0.866306	1.17099	5.39059	0.000261725	0.00255608	0.433918
Mgmt	0.866241	1.73979	7.75642	1.18397e-05	0.000281165	3.64313
Plxnb2	0.866179	4.00478	9.04314	2.88234e-06	0.000108638	5.09306
Tnfrsf12a	0.863867	4.85072	5.53849	0.00021103	0.00218348	0.657457
Ahnak	0.862634	2.57319	6.62808	4.74089e-05	0.00073993	2.20782
Csf2ra	0.857669	3.56852	6.45473	5.9488e-05	0.000870225	1.97235
Plscr2	0.856584	2.63431	7.31184	2.00888e-05	0.000396689	3.09716
Tnni2	0.855587	0.807549	5.93359	0.000120532	0.00144155	1.23916
Gsap	0.853768	1.92237	9.89722	1.22851e-06	6.48866e-05	5.95971
Casp4	0.853338	0.758276	8.36071	5.97323e-06	0.000173903	4.34714
Frrs1	0.851267	0.766754	8.36731	5.93001e-06	0.000173479	4.3546
Bcl2a1d	0.85045	0.576906	6.94053	3.17965e-05	0.000553792	2.62189
Rhoc	0.850353	4.38568	9.37603	2.05192e-06	8.81259e-05	5.4393
Pik3cg	0.848176	1.12083	12.3015	1.49284e-07	2.31798e-05	8.0623
Flna	0.847042	3.99996	8.68221	4.21416e-06	0.000138945	4.70479
Tap1	0.847005	1.70663	12.1083	1.74411e-07	2.36457e-05	7.90943
Cmtm7	0.846264	2.13536	8.48732	5.20021e-06	0.000157717	4.48935
Psmb9	0.843748	1.94981	8.11359	7.86524e-06	0.000212315	4.06438
Grifin	0.840867	1.38648	5.49733	0.00022399	0.00228223	0.595571
Hk3	0.840562	1.0901	8.16862	7.39373e-06	0.000202903	4.12795
Aqp4	0.833069	7.3079	7.92935	9.69613e-06	0.000244313	3.84898
Tcirg1	0.83003	3.86958	8.19798	7.15476e-06	0.000198518	4.16173
Kcne1l	0.826474	3.9303	9.31916	2.17307e-06	9.13848e-05	5.38093
Cybrd1	0.825523	1.23665	9.90592	1.21826e-06	6.48866e-05	5.96818
H2-DMa	0.825253	2.84377	9.32578	2.15857e-06	9.11925e-05	5.38775
Lyl1	0.823264	1.45229	9.28864	2.24128e-06	9.36031e-05	5.34947
S100a1	0.822094	7.95765	7.72161	1.23302e-05	0.00029066	3.60127
Egr2	0.821521	0.53118	9.80249	1.34631e-06	6.96822e-05	5.86702
Ppl	0.821178	0.526252	9.1606	2.55379e-06	0.000101298	5.2165
Abcc3	0.819542	0.90769	7.69104	1.27792e-05	0.00029764	3.56438
Mgst1	0.81909	5.55368	5.29926	0.0002994	0.00279076	0.294322
Il10rb	0.818809	3.04787	8.48362	5.22119e-06	0.000157826	4.48522
Slc16a3	0.81677	1.30375	6.09812	9.6067e-05	0.00121073	1.47479
Gm5086	0.814222	0.964601	7.05334	2.76076e-05	0.000502553	2.76819
Creg1	0.813525	4.64685	8.54041	4.90895e-06	0.000153232	4.54844
Fes	0.811836	1.88414	7.76533	1.17175e-05	0.000279727	3.65383
Sdc4	0.808081	6.15468	9.90528	1.21901e-06	6.48866e-05	5.96756
9630013A20Rik	0.805965	1.51974	3.47267	0.00561197	0.0250559	-2.72325
Anxa2	0.804871	5.63372	9.50271	1.80759e-06	8.11504e-05	5.56818
Casp8	0.803689	1.42984	9.31117	2.1907e-06	9.17015e-05	5.37271
Angpt1	0.803601	2.30041	6.24264	7.89469e-05	0.00104995	1.67859
Rtp4	0.800993	1.88874	8.01745	8.76892e-06	0.000229728	3.95247
Ezr	0.800263	3.73498	6.7356	4.12632e-05	0.000669428	2.35179
Nek6	0.80014	3.77718	10.9011	4.85632e-07	3.90375e-05	6.89335
Rbm3	0.798762	6.37389	6.3931	6.45479e-05	0.000913272	1.88763
Cchcr1	0.798394	2.53607	7.98864	9.06112e-06	0.000234826	3.91873
Sbno2	0.797642	2.7738	8.20836	7.07234e-06	0.00019706	4.17364
Adam8	0.797195	1.49898	5.10613	0.00039946	0.00344423	-0.00483092
Cdkn2c	0.797065	1.30689	12.0953	1.76255e-07	2.37188e-05	7.89907
Mrps6	0.796746	6.10909	8.97403	3.0969e-06	0.000113202	5.01977
Ltbr	0.796428	3.29148	10.2328	8.93267e-07	5.39692e-05	6.2815
Mia	0.79491	3.1081	3.46923	0.0056452	0.0251302	-2.72924
Urah	0.794593	0.616363	8.95779	3.1498e-06	0.000114674	5.00247
Mrgprf	0.793854	0.619035	6.08067	9.83896e-05	0.00123017	1.44998
Mamdc2	0.792799	1.13868	4.85101	0.000589433	0.00458597	-0.408068
Dock8	0.791187	1.21723	10.3441	8.05198e-07	5.0616e-05	6.38604
Myc	0.790367	1.61751	9.79143	1.36085e-06	7.02344e-05	5.85615
Runx1	0.789636	0.653299	9.23429	2.36854e-06	9.66949e-05	5.29324
Pirb	0.786915	0.678289	6.20687	8.28557e-05	0.00108369	1.62842
Prkcd	0.786441	3.92481	6.56331	5.15813e-05	0.00078548	2.12032
Kcnk6	0.786223	1.32132	7.93642	9.61792e-06	0.000243016	3.85732
AU022793	0.785476	0.437784	7.79507	1.13195e-05	0.000274189	3.68946
Fgf2	0.784494	2.04867	4.1	0.00195329	0.0113772	-1.64481
Evi2b	0.779641	0.814067	6.76402	3.97859e-05	0.000654651	2.38959
Cd300a	0.779234	0.657736	8.10765	7.91808e-06	0.000212478	4.05749
Lxn	0.778036	6.55677	5.98727	0.000111887	0.00136054	1.31647
Tmsb4x	0.777224	10.8238	4.78996	0.000647833	0.00492847	-0.505895
Npc2	0.776749	5.74922	12.0595	1.81467e-07	2.40636e-05	7.87038
Naip5	0.774735	0.812191	9.86429	1.26813e-06	6.65842e-05	5.92759
Zfp36l2	0.770433	3.78272	5.39871	0.000258627	0.00253698	0.44628
Ebi3	0.769888	1.12397	8.63383	4.43843e-06	0.000143988	4.65169
Klk6	0.768055	7.26587	3.53584	0.00503669	0.0231474	-2.61341
Pla2g15	0.766554	3.09917	8.45094	5.41062e-06	0.000161669	4.44866
Themis2	0.766015	0.794913	6.88506	3.41029e-05	0.000583929	2.54934
Lacc1	0.765004	1.89405	10.9238	4.75975e-07	3.87759e-05	6.91343
Cd151	0.764502	5.34321	9.24019	2.35435e-06	9.65498e-05	5.29935
Hoxc11	0.76129	0.956989	4.69242	0.000754202	0.00552038	-0.663232
Susd3	0.76115	1.58394	7.83631	1.07917e-05	0.000263511	3.73868
Fam105a	0.760325	2.19216	10.4641	7.20709e-07	4.72676e-05	6.49755
Fn1	0.759352	2.98671	3.39476	0.00641604	0.0278319	-2.85897
P2ry13	0.759227	2.73629	11.627	2.5945e-07	2.74037e-05	7.5173
Trib1	0.757323	2.06512	8.76274	3.86763e-06	0.000131826	4.79261
Bglap2	0.754833	0.451527	8.17561	7.33607e-06	0.000201625	4.136
Junb	0.754486	3.41193	6.31834	7.13139e-05	0.000983197	1.78416
Slamf8	0.75367	0.558499	10.7336	5.64099e-07	4.03231e-05	6.74343
Ticam2	0.753303	0.639612	10.3761	7.81664e-07	4.98263e-05	6.4159
Irgm1	0.75097	2.99582	13.0669	8.22795e-08	2.16131e-05	8.64373
Dnase1l1	0.749722	1.66401	8.14163	7.6211e-06	0.000207887	4.09681
H2-T23	0.749221	3.73922	8.06198	8.33708e-06	0.000221109	4.00444
Tagap	0.748691	0.827573	4.58649	0.000890962	0.0062664	-0.835557
Colec12	0.747423	2.41264	5.23901	0.000327395	0.00298284	0.201559
Gpx1	0.744248	6.65837	11.3166	3.3779e-07	3.20257e-05	7.25539
Oaf	0.742553	1.89244	8.24663	6.77704e-06	0.000191252	4.21747
Slc7a7	0.742437	1.64677	7.39115	1.82506e-05	0.000376344	3.19636
Abhd11os	0.741347	4.10044	5.09948	0.000403483	0.00346576	-0.0152258
1190002F15Rik	0.740775	0.523353	4.64529	0.000812092	0.00582433	-0.739727
Gfpt2	0.739632	1.65132	7.50092	1.59996e-05	0.000343576	3.33237
Msn	0.739382	5.23785	12.9521	8.9783e-08	2.16131e-05	8.55896
Rasa4	0.738425	2.75336	7.77468	1.15908e-05	0.000277431	3.66504
Npnt	0.738017	1.45099	9.6199	1.60952e-06	7.66869e-05	5.68601
Tmem86a	0.734684	3.49392	10.1394	9.75266e-07	5.67874e-05	6.19293
Ptk2b	0.733716	2.15129	6.29315	7.37622e-05	0.00100453	1.74911
Agpat2	0.731999	1.42794	9.06662	2.81318e-06	0.000107821	5.11785
Fam107a	0.731233	6.35993	2.95747	0.0137094	0.0493578	-3.62221
Fzd10	0.730284	1.42753	5.42598	0.000248514	0.00245767	0.487694
Sugct	0.72878	2.42402	7.13868	2.4835e-05	0.000464653	2.87775
Ckap2	0.727687	1.27267	9.50579	1.80207e-06	8.11504e-05	5.57129
Mylip	0.727282	2.64517	6.46975	5.83208e-05	0.000859094	1.99291
Trim30d	0.726997	1.42688	9.1955	2.46415e-06	9.88217e-05	5.25292
Amz1	0.72512	2.04845	8.75155	3.91389e-06	0.00013284	4.78045
Fam111a	0.725029	1.33044	10.0629	1.04848e-06	5.87894e-05	6.11986
Batf3	0.722809	1.7971	5.06267	0.000426548	0.00359921	-0.0728737
Oas1a	0.722686	0.710117	8.64866	4.36834e-06	0.000142733	4.66799
Nfe2l2	0.722529	4.3504	9.56633	1.69697e-06	7.90485e-05	5.63231
Dab2	0.721601	2.25931	10.7724	5.44739e-07	3.97355e-05	6.77841
Fabp4	0.721494	0.479357	4.6309	0.000830687	0.0059204	-0.763139
H2-T9	0.719625	3.18398	8.11195	7.87982e-06	0.000212316	4.06247
Nbl1	0.719384	5.25391	7.45963	1.6809e-05	0.000357158	3.28139
Elf4	0.718583	0.689917	10.1117	1.00108e-06	5.73539e-05	6.16657
Stra6l	0.717269	0.402118	8.45928	5.36159e-06	0.000160673	4.458
Tor3a	0.716526	2.48654	9.03392	2.91003e-06	0.000108779	5.08331
Treml2	0.716071	0.465919	9.23601	2.3644e-06	9.66949e-05	5.29502
Lox	0.716066	0.502712	6.49081	5.67252e-05	0.000843608	2.0217
Slfn8	0.713938	0.676189	11.1656	3.8492e-07	3.44484e-05	7.12535
Msrb1	0.712842	5.60935	10.167	9.5019e-07	5.56842e-05	6.21921
Gns	0.712349	5.32933	7.9136	9.87276e-06	0.00024705	3.83038
Irf9	0.711954	2.94973	10.8413	5.12182e-07	3.94272e-05	6.8401
Slco2b1	0.711731	2.97721	8.2418	6.81352e-06	0.000191909	4.21196
Gsdmd	0.711478	1.78351	6.53901	5.32473e-05	0.000804562	2.08735
Aim2	0.711104	1.46116	7.70682	1.25452e-05	0.000292941	3.58344
Plekho1	0.709054	4.5566	10.0868	1.02496e-06	5.78272e-05	6.14278
Pxdc1	0.708828	2.80627	9.65885	1.549e-06	7.55987e-05	5.72489
Glb1	0.708013	4.02653	9.55129	1.72245e-06	7.98258e-05	5.61718
Il13ra1	0.705643	1.98529	8.43833	5.48567e-06	0.000162575	4.43453
Rarres1	0.705053	2.19271	6.52876	5.39674e-05	0.000812956	2.07341
Anpep	0.704771	0.757509	4.00626	0.00228039	0.0128112	-1.80383
Rcn3	0.7043	1.80217	9.0981	2.72323e-06	0.000105791	5.151
S100a13	0.703279	5.80334	5.74176	0.000157769	0.00176925	0.959544
Marcks	0.702657	5.0881	7.57394	1.46694e-05	0.000324466	3.422
Hhex	0.7025	1.25308	6.17749	8.62208e-05	0.00111964	1.58708
Tnfaip2	0.701868	1.08615	7.67527	1.30176e-05	0.000301262	3.5453
Ltc4s	0.699761	2.59449	4.22659	0.00158759	0.00972742	-1.43156
Chil1	0.699095	4.7446	5.27005	0.000312641	0.00288408	0.249409
Hoxb13	0.698407	0.425149	7.52999	1.54551e-05	0.000336658	3.36813
Angptl4	0.696292	1.57928	3.52314	0.0051473	0.0235307	-2.63548
Nrros	0.695901	1.76392	4.5154	0.000997254	0.0068578	-0.952014
Pon3	0.695801	2.09125	5.04151	0.000440444	0.00369702	-0.106115
Cnr2	0.694224	0.492664	8.90492	3.3289e-06	0.000118814	4.94598
Sgca	0.693522	0.627124	6.88075	3.42895e-05	0.000586018	2.54368
Met	0.691319	1.33656	12.7113	1.08084e-07	2.16131e-05	8.3783
Ssc5d	0.69129	1.15298	8.52632	4.98452e-06	0.00015463	4.53278
Gbp3	0.688264	2.00539	7.40431	1.79636e-05	0.000373391	3.21275
Nradd	0.686737	1.50789	7.34276	1.93494e-05	0.000387898	3.13593
Psme1	0.686259	4.9809	11.3143	3.38467e-07	3.20257e-05	7.25339
Cnn2	0.68596	2.58468	7.58461	1.44852e-05	0.000322788	3.43506
Aldh1l1	0.685916	5.03563	8.01819	8.76154e-06	0.000229728	3.95334
Sox9	0.685565	3.27409	10.3179	8.25039e-07	5.15068e-05	6.36154
Anxa4	0.684417	3.23822	6.25474	7.76701e-05	0.00103905	1.69552
Mvp	0.684293	3.20157	9.04677	2.87154e-06	0.000108456	5.0969
Lgi4	0.68407	4.35171	12.1435	1.69512e-07	2.33733e-05	7.93746
F11r	0.682824	2.56244	6.89021	3.38811e-05	0.000581226	2.5561
Hgf	0.681432	0.846133	5.50026	0.000223042	0.00227896	0.599975
Col12a1	0.679677	1.76109	13.2505	7.16497e-08	2.16131e-05	8.77779
Hpse	0.679434	0.588148	4.51743	0.000994034	0.00684557	-0.948674
Fgl2	0.679058	2.00639	6.19938	8.37001e-05	0.00109316	1.61789
Csf1	0.678706	4.37392	10.0347	1.07702e-06	5.96533e-05	6.09274
Il6ra	0.678153	1.45408	5.6975	0.000168002	0.00184417	0.894271
Tnfsf8	0.67748	0.453893	8.41157	5.64869e-06	0.00016659	4.40448
Fkbp10	0.677476	2.1358	9.38895	2.02543e-06	8.71945e-05	5.45252
Pyhin1	0.673767	0.499496	8.27566	6.56192e-06	0.000187143	4.25061
Smim24	0.673331	0.78792	5.11941	0.00039155	0.00340675	0.0159124
Spc25	0.672425	1.04823	5.8838	0.000129194	0.00151329	1.16709
Elk3	0.672162	1.96199	8.18095	7.29235e-06	0.000200966	4.14215
Hebp1	0.67135	3.38637	6.92155	3.2566e-05	0.000563991	2.59712
Slc22a4	0.669493	4.27083	8.51592	5.04104e-06	0.000155433	4.52122
Eva1b	0.668229	1.62398	7.61235	1.40181e-05	0.000316719	3.46889
Naprt	0.66617	2.72441	5.65831	0.000177655	0.00192569	0.836248
Sap30	0.664849	2.13332	5.71401	0.000164105	0.00181455	0.918647
Idh2	0.66384	4.7596	4.49581	0.00102884	0.00703987	-0.984216
Cpxm2	0.663829	1.8226	10.2548	8.75051e-07	5.31944e-05	6.30226
Hes3	0.663514	1.14228	6.85562	3.53999e-05	0.000602163	2.51066
Lrrc3	0.663468	1.8457	9.58672	1.66309e-06	7.82729e-05	5.65279
Marcksl1	0.663172	5.74873	4.52872	0.00097635	0.00675194	-0.930131
Pnpla7	0.662692	3.13878	4.16916	0.00174372	0.0104687	-1.5281
Slc7a2	0.662508	4.14822	5.80011	0.000145286	0.00165273	1.04516
Il18bp	0.661678	2.12914	8.50649	5.09296e-06	0.000156117	4.51072
Chl1	0.661295	4.22786	8.44124	5.46823e-06	0.000162323	4.4378
1500015O10Rik	0.661081	3.07978	3.01784	0.0123378	0.0457429	-3.51699
Ehd2	0.660785	2.4672	9.90037	1.22479e-06	6.48866e-05	5.96278
Lrrc25	0.658913	0.901124	7.54772	1.51328e-05	0.000332026	3.3899
Zfp36l1	0.658712	3.57047	6.68433	4.40794e-05	0.000703277	2.28334
Hdc	0.657845	1.25107	3.52195	0.00515779	0.0235609	-2.63755
Mt3	0.65779	9.45085	6.73877	4.10957e-05	0.000668385	2.35601
Entpd1	0.657749	2.36161	7.9121	9.88983e-06	0.000247137	3.8286
Tnc	0.655732	1.15475	10.5242	6.82065e-07	4.53885e-05	6.55293
Cyp2d22	0.6553	5.09254	3.40157	0.00634127	0.0275777	-2.8471
AW112010	0.654761	2.37941	2.94711	0.0139598	0.0499818	-3.64025
Pxmp2	0.6541	3.00907	4.5569	0.000933663	0.00650378	-0.883939
Cd200r1	0.653908	0.449599	7.63237	1.36909e-05	0.000312677	3.49326
Tmem198b	0.653389	3.0422	11.0471	4.26897e-07	3.65491e-05	7.02212
Lgals1	0.652803	6.44889	3.57127	0.00474103	0.0221687	-2.55189
Rin3	0.652512	1.11189	5.11194	0.000395982	0.00342725	0.00423782
Itpripl2	0.652175	1.56674	7.59826	1.42533e-05	0.000320949	3.45171
Apobr	0.651127	0.844489	9.27742	2.26691e-06	9.40827e-05	5.3379
Ccnd2	0.65077	2.90642	7.61144	1.40332e-05	0.000316719	3.46778
Nms	0.649475	1.41058	6.11341	9.40803e-05	0.00119271	1.49649
Cyp4f14	0.648387	2.86364	6.52198	5.44491e-05	0.000818856	2.06419
Zfp36	0.646202	2.50997	4.60275	0.000868373	0.00613126	-0.809011
Ppp1r14b	0.646031	4.69992	7.44284	1.71507e-05	0.000361457	3.2606
Trim12a	0.643493	1.86795	7.78689	1.14275e-05	0.000275156	3.67967
Serpina3i	0.643091	0.389195	7.51908	1.56571e-05	0.00034065	3.35472
Cfh	0.643086	3.13219	5.25879	0.000317908	0.00292131	0.232073
Myzap	0.643018	0.696601	8.91519	3.29324e-06	0.000118557	4.95698
Gsta3	0.642867	1.74232	3.83508	0.00303384	0.015847	-2.09638
Il1b	0.642167	0.445906	6.0959	9.63589e-05	0.00121313	1.47164
Limd2	0.641124	2.77996	9.76102	1.40169e-06	7.15296e-05	5.82619
Abca9	0.640713	1.70576	4.67637	0.00077341	0.005636	-0.689249
Mcl1	0.640327	5.05607	9.48048	1.84809e-06	8.22897e-05	5.54567
Hotair	0.639887	0.684299	4.92796	0.000523654	0.00421125	-0.285482
Tnfsf9	0.637794	0.982417	5.56469	0.000203199	0.00211912	0.696729
Rap2b	0.63633	2.81908	9.50255	1.80789e-06	8.11504e-05	5.56801
Ctxn1	0.635908	4.36432	7.17704	2.36879e-05	0.000449674	2.92669
Cmtm6	0.635859	3.90706	11.6349	2.57742e-07	2.73824e-05	7.52384
A630001G21Rik	0.635281	0.733117	7.46388	1.67238e-05	0.000355762	3.28664
Cdkn2a	0.634429	0.552179	7.61615	1.39553e-05	0.000316719	3.47352
Plcb2	0.633066	0.89479	8.91559	3.29186e-06	0.000118557	4.95741
Slc24a4	0.633021	3.12513	4.1746	0.00172824	0.0104121	-1.51893
Cmtm3	0.63285	3.55589	4.97984	0.000483734	0.00394789	-0.203303
Mmp14	0.632799	3.19692	4.08862	0.00199024	0.0115447	-1.66407
Prss30	0.63242	0.570782	4.84426	0.000595603	0.00463199	-0.418853
Nxn	0.631868	3.31101	10.6859	5.8888e-07	4.14658e-05	6.70034
Naalad2	0.631716	1.14171	5.78949	0.000147477	0.00167152	1.02961
Sirpa	0.631238	5.86815	8.52228	5.00639e-06	0.000154942	4.52829
Arl5c	0.631054	1.17001	6.70952	4.26706e-05	0.000687841	2.31702
Bin2	0.630258	2.15914	5.53237	0.000212903	0.00219762	0.648281
Atf5	0.629942	4.20846	4.7828	0.000655073	0.00497119	-0.517401
Pabpc1	0.629381	5.73627	9.08122	2.77108e-06	0.000107111	5.13323
Rarres2	0.628545	4.15228	4.89144	0.000553845	0.00439184	-0.34356
Tcn2	0.626694	4.35725	8.01675	8.77586e-06	0.000229728	3.95165
Mertk	0.626367	3.14829	3.92636	0.00260428	0.0141398	-1.94003
Scara3	0.625321	1.83649	7.18701	2.33992e-05	0.000447938	2.93938
Ifi35	0.623846	2.467	6.41744	6.2496e-05	0.0008945	1.92116
Ubald2	0.623659	1.96244	4.22063	0.00160309	0.00980586	-1.44156
Tapbp	0.622999	4.29704	13.1278	7.85735e-08	2.16131e-05	8.68843
Itih2	0.622977	0.973762	5.37426	0.00026807	0.00259408	0.409052
Plekhf2	0.622846	2.23446	7.62265	1.38488e-05	0.000315672	3.48143
Parp9	0.622576	1.56091	9.62556	1.60056e-06	7.66869e-05	5.69168
Plce1	0.622545	3.2895	6.5175	5.47701e-05	0.000823001	2.05809
Cpne2	0.622369	3.46055	7.50938	1.58391e-05	0.000342772	3.34279
Tax1bp3	0.622265	3.37022	8.57298	4.73905e-06	0.000149729	4.58455
Mapkapk3	0.622197	1.66793	5.57849	0.000199199	0.00209399	0.717372
Stat6	0.621333	2.06698	7.68965	1.28e-05	0.000297743	3.5627
Tmem173	0.62103	1.87504	6.3593	6.75166e-05	0.000941346	1.84096
Herc6	0.62084	1.64563	7.13273	2.50182e-05	0.000467117	2.87015
Nlrc5	0.620545	0.764576	10.1158	9.97267e-07	5.73539e-05	6.17042
Uba7	0.618688	1.31121	7.30131	2.03476e-05	0.00040006	3.08392
Pald1	0.618064	2.86076	8.66711	4.28284e-06	0.000140445	4.68824
C1ra	0.617541	0.638413	6.68274	4.41701e-05	0.000703277	2.2812
Pgm5	0.616938	2.47624	10.8047	5.2923e-07	3.97355e-05	6.80733
Ano6	0.616885	3.21869	8.96272	3.13363e-06	0.000114315	5.00773
Scg3	0.616194	7.30505	9.33891	2.13014e-06	9.02058e-05	5.40124
Id3	0.615159	5.54763	6.80668	3.76746e-05	0.000626771	2.44611
Cav2	0.613826	4.43307	6.44243	6.04622e-05	0.00087803	1.95549
Gpr160	0.613442	0.853809	8.90795	3.31832e-06	0.000118669	4.94923
Ephx1	0.612922	5.18683	7.97288	9.22537e-06	0.000237608	3.90023
Tnfaip3	0.612189	1.18854	5.25479	0.000319802	0.00293278	0.225909
Sdc1	0.611614	0.914639	12.4318	1.34577e-07	2.18292e-05	8.16399
Cdo1	0.610717	3.92078	5.06935	0.000422264	0.00356803	-0.0624067
Cst3	0.610314	11.1531	6.28895	7.41784e-05	0.00100868	1.74327
Tsc22d4	0.610088	6.17215	10.6672	5.98916e-07	4.20097e-05	6.6834
Alox5ap	0.610019	2.9856	6.45208	5.96963e-05	0.000871787	1.96872
Sertad1	0.609737	2.65193	7.01205	2.90674e-05	0.000520263	2.71484
Timp4	0.60856	6.25979	3.82663	0.00307718	0.0160047	-2.11089
Sel1l3	0.60738	3.45066	8.73208	3.99578e-06	0.00013344	4.75926
Guca1a	0.606289	0.485587	6.65772	4.56219e-05	0.000719456	2.24767
Lmo2	0.605747	3.81413	6.21869	8.15409e-05	0.00107112	1.64502
Atp6v0e	0.60531	5.77305	4.91794	0.000531762	0.00425762	-0.301404
Ccdc88b	0.604224	1.2574	7.28809	2.06775e-05	0.000403922	3.06729
Slc39a14	0.603811	3.67229	9.41745	1.96831e-06	8.59574e-05	5.48161
Gm6548	0.601822	2.70207	7.51701	1.56957e-05	0.000341081	3.35218
Il1r1	0.60156	1.24754	4.98944	0.000476711	0.00390813	-0.188144
Otud1	0.600366	2.31465	5.72474	0.000161624	0.00179289	0.934468
Parp14	0.598101	1.04762	10.3046	8.35308e-07	5.19693e-05	6.34908
Ccnd1	0.596972	4.21611	5.3127	0.000293514	0.00275001	0.31493
Prelid2	0.595863	0.55234	4.83454	0.000604617	0.00468205	-0.43441
Shisa5	0.595771	4.93668	8.59259	4.63985e-06	0.000148141	4.60622
Lhfpl2	0.595242	3.53171	7.71913	1.23659e-05	0.000290998	3.59829
Fcrl1	0.594412	0.441549	5.82607	0.000140076	0.00160553	1.08309
Ube2l6	0.593819	2.54461	5.03026	0.00044802	0.00374215	-0.123796
Spsb2	0.593573	1.92325	9.69875	1.48956e-06	7.44597e-05	5.76457
Hfe	0.593481	2.94987	5.26366	0.000315618	0.00290762	0.239575
Glycam1	0.593388	0.621349	4.64812	0.000808481	0.0058077	-0.735118
Mx1	0.591525	0.424224	5.30373	0.000297429	0.00277666	0.301178
Copz2	0.591375	2.88189	5.12327	0.000389282	0.00339263	0.0219362
Slc16a2	0.591166	2.84443	10.1087	1.00394e-06	5.73539e-05	6.16369
Scrg1	0.59064	6.36802	3.87171	0.0028532	0.0151562	-2.03355
4930486L24Rik	0.590084	0.620969	5.98084	0.000112887	0.00136812	1.30723
Trim12c	0.588597	1.4237	10.4444	7.33933e-07	4.77899e-05	6.47927
Crh	0.58856	1.46101	5.88523	0.000128936	0.00151329	1.16917
Selplg	0.58795	3.72766	9.22812	2.38347e-06	9.70864e-05	5.28683
Abhd4	0.587458	6.34001	9.98423	1.13012e-06	6.22149e-05	6.04411
Mlxipl	0.586303	1.40082	4.72713	0.000714371	0.00532539	-0.607092
Crip2	0.585237	5.10452	8.73274	3.993e-06	0.00013344	4.75997
1700065J18Rik	-0.587088	0.789676	-4.97317	0.000488681	0.00398111	-0.213849
Ccm2l	-0.591552	1.29377	-5.61612	0.000188715	0.00202026	0.773526
Plp1	-0.591667	11.0987	-3.30262	0.00752152	0.0315137	-3.01972
Vwa7	-0.595475	2.36212	-9.00655	2.99388e-06	0.000111135	5.05431
Car4	-0.596202	3.19074	-3.75139	0.00349258	0.0176347	-2.24033
Rimkla	-0.598161	4.88704	-10.2934	8.44062e-07	5.23347e-05	6.33858
Enpp2	-0.598544	7.30248	-4.6569	0.000797405	0.00575488	-0.720852
Acan	-0.599505	2.00036	-11.3396	3.31188e-07	3.18343e-05	7.27502
Lpar1	-0.600114	5.0572	-3.24017	0.00838025	0.0342275	-3.12877
Pik3c2b	-0.600126	2.97149	-5.1989	0.000347563	0.0031135	0.139531
Tmem178b	-0.602557	3.46108	-4.24008	0.00155311	0.00958727	-1.40895
1500004A13Rik	-0.602714	2.7925	-5.43611	0.000244862	0.00243615	0.503064
Gjc3	-0.603761	5.44539	-5.42639	0.000248362	0.00245751	0.488328
Prr18	-0.603829	5.63178	-4.25398	0.00151838	0.00941128	-1.38566
Atp8a2	-0.60532	3.61268	-4.56387	0.000923412	0.00644968	-0.872531
Mmp15	-0.608239	3.50607	-6.75303	4.03501e-05	0.000660993	2.37499
Hcn2	-0.609978	6.73784	-6.4828	5.73266e-05	0.000847398	2.01075
Slco1c1	-0.610363	3.77539	-5.23632	0.000328704	0.00299327	0.197417
Kcng1	-0.614703	1.23727	-12.4627	1.31329e-07	2.16131e-05	8.18792
Fam135b	-0.617099	2.45186	-4.7415	0.000698543	0.00524398	-0.583906
Smtnl2	-0.619078	1.39906	-4.35501	0.00128927	0.00833526	-1.21708
Itm2a	-0.623265	5.34486	-3.37646	0.00662148	0.0285446	-2.89088
Gpr37	-0.625177	5.81505	-4.29188	0.00142778	0.00896325	-1.32228
Aif1l	-0.630005	2.97681	-3.99262	0.00233257	0.013025	-1.82704
Vipr2	-0.632525	1.37774	-7.95514	9.41415e-06	0.000239576	3.87937
Fgf11	-0.633521	4.32601	-10.2543	8.75495e-07	5.31944e-05	6.30175
Ctsk	-0.639842	2.30656	-3.56001	0.00483294	0.0224209	-2.57142
Tesc	-0.640151	4.5604	-5.57731	0.000199538	0.00209538	0.715607
Sox2ot	-0.640292	4.77381	-4.39598	0.001207	0.00791613	-1.14907
Hipk2	-0.640498	3.81128	-5.59796	0.000193698	0.00205184	0.746458
Kif13b	-0.642173	3.87031	-7.78192	1.14937e-05	0.000275469	3.67372
Idi1	-0.650417	5.21093	-3.63532	0.00425113	0.0204097	-2.44085
Ankrd60	-0.650433	0.69396	-8.33068	6.1743e-06	0.000178328	4.31315
B230206H07Rik	-0.652632	2.34884	-3.4493	0.00584166	0.0258275	-2.76394
Myo1d	-0.658708	3.86024	-6.34361	6.89449e-05	0.000957585	1.81923
Scn4b	-0.661967	6.86217	-13.5802	5.61362e-08	2.16131e-05	9.01332
Slc10a4	-0.667438	3.71168	-7.64379	1.35081e-05	0.000310242	3.50714
Ndst4	-0.668164	1.89956	-6.93007	3.2218e-05	0.000559564	2.60825
Ltbp4	-0.673443	2.82804	-6.19623	8.40576e-05	0.00109625	1.61346
Chat	-0.673572	3.61239	-11.3711	3.22354e-07	3.13166e-05	7.30189
Aqp6	-0.673691	0.816976	-7.11066	2.57107e-05	0.000476619	2.84188
Plekhh1	-0.674113	4.31459	-7.31287	2.00637e-05	0.000396623	3.09845
Car7	-0.677421	3.06287	-5.29616	0.000300776	0.00279785	0.289564
Slco4a1	-0.681015	1.78859	-7.68349	1.28927e-05	0.000299515	3.55525
Enpp1	-0.68131	2.21477	-5.23111	0.000331267	0.00300907	0.189357
Itgb4	-0.687962	3.4849	-6.30592	7.25098e-05	0.000991426	1.76689
Dhcr24	-0.690683	5.70944	-6.91274	3.293e-05	0.00056921	2.5856
Nrg1	-0.692056	3.1473	-9.67235	1.52861e-06	7.52583e-05	5.73833
Serpinb1a	-0.69324	4.83002	-3.06081	0.0114469	0.0433123	-3.44202
Mmp9	-0.698388	1.97122	-10.3502	8.00656e-07	5.05053e-05	6.39174
Nefm	-0.704958	8.8044	-8.33884	6.11894e-06	0.000177576	4.3224
Lhx4	-0.706824	0.953048	-12.9033	9.32006e-08	2.16131e-05	8.52264
Ipw	-0.710372	5.02819	-6.09454	9.6539e-05	0.00121403	1.4697
Crybb1	-0.711665	2.17235	-5.66773	0.000175282	0.00190618	0.850217
Glra1	-0.713076	4.93868	-3.3392	0.00706098	0.0299782	-2.95588
9330117O12Rik	-0.715518	2.54326	-8.64924	4.36565e-06	0.000142733	4.66862
Gng8	-0.715962	2.49325	-3.73934	0.00356431	0.0179081	-2.2611
Smyd1	-0.719124	2.02207	-4.61491	0.000851871	0.00604293	-0.789176
Kcng4	-0.720564	4.74549	-10.7298	5.65992e-07	4.03231e-05	6.74007
Vegfa	-0.722973	4.41694	-5.84556	0.000136296	0.00157412	1.1115
A730020M07Rik	-0.724711	2.14753	-5.37972	0.000265931	0.00258095	0.417368
Ldoc1	-0.728855	2.24223	-7.39465	1.81738e-05	0.000376344	3.20072
Sv2c	-0.739367	4.42656	-4.65724	0.00079698	0.00575467	-0.7203
Nefh	-0.741064	7.89637	-8.58636	4.67111e-06	0.000148616	4.59934
Nefl	-0.745499	9.92015	-7.47498	1.6503e-05	0.000352304	3.30037
Slc7a10	-0.752372	5.41044	-5.22347	0.000335056	0.00303892	0.177558
Chrm2	-0.753117	3.25608	-5.53898	0.000210879	0.00218348	0.658203
Syt2	-0.755418	5.89734	-6.95846	3.10871e-05	0.000545134	2.64526
Lingo4	-0.755578	2.78845	-5.30376	0.000297418	0.00277666	0.301216
Gm13546	-0.760042	1.43182	-4.14964	0.00180036	0.0106956	-1.56099
Eml1	-0.765213	5.23855	-4.684	0.000764217	0.0055802	-0.67688
Ugt8a	-0.776878	6.29908	-3.05546	0.0115541	0.0436117	-3.45135
Slc6a5	-0.777477	5.38094	-5.51369	0.000218741	0.00224456	0.620192
Kcnc3	-0.779933	6.53612	-15.5399	1.45763e-08	1.45583e-05	10.2913
Nkx2-9	-0.784195	2.71412	-3.78161	0.0033191	0.0169329	-2.18828
Hsd11b1	-0.796712	4.54414	-3.96979	0.00242268	0.0133859	-1.86593
Piga	-0.797182	2.84779	-5.3084	0.000295381	0.00276387	0.308349
Unc5b	-0.822875	3.80009	-5.69045	0.000169696	0.00185826	0.883855
Kcnj14	-0.849528	3.57259	-11.6829	2.47577e-07	2.69326e-05	7.56368
A230001M10Rik	-0.870119	2.53535	-5.99925	0.000110051	0.00134181	1.33365
Nid1	-0.876411	2.5193	-4.10286	0.00194415	0.0113467	-1.63998
Snora52	-0.898483	3.8591	-3.16402	0.00956449	0.0379633	-3.26179
Grin3b	-0.903065	1.86656	-10.1747	9.43359e-07	5.56842e-05	6.22649
A230070E04Rik	-0.92225	8.06357	-15.3795	1.618e-08	1.45583e-05	10.1939
Apln	-0.926982	4.18923	-7.99788	8.96624e-06	0.000233701	3.92956
Kcnk9	-0.989556	4.11807	-6.24941	7.82304e-05	0.00104347	1.68806
Slc9b2	-0.992458	1.88702	-10.3692	7.86694e-07	4.99716e-05	6.40944
Snora74a	-1.20498	1.0596	-3.42305	0.00611122	0.0267718	-2.80967
Mir6363	-1.69222	5.099	-3.78976	0.0032739	0.0167399	-2.17426
Chodl	-1.73981	3.56567	-8.80055	3.7157e-06	0.000128577	4.83361
Snora3	-2.12511	2.72132	-3.88958	0.00276921	0.0148271	-2.00295
Mir8103	-2.12652	2.84604	-3.61092	0.00443126	0.0210851	-2.48312
Mir6992	-2.42286	3.23022	-3.86694	0.00287606	0.0152286	-2.04172
Snord104	-4.19188	3.7985	-3.84149	0.00300136	0.0157496	-2.08536

## Sheet: WYWO
	logFC	AveExpr	t	P.Value	adj.P.Val	B
Mir8103	3.32735	2.66155	16.4793	1.06513e-07	0.000967513	7.34441
Abca8a	1.22418	2.02247	7.43639	5.64669e-05	0.0179318	2.38126
Gabra2	0.909213	4.90253	9.10671	1.2182e-05	0.0115172	3.76807
9330199G10Rik	0.837878	0.875162	6.37175	0.000173433	0.0302958	1.31952
Slc9b2	0.774495	2.09282	7.58846	4.85857e-05	0.0166539	2.52078
Etnppl	0.77189	4.80399	9.92745	6.23259e-06	0.00870981	4.34511
Fmo2	0.708519	0.804396	5.59152	0.000430204	0.0460644	0.4383
Bdkrb2	0.654706	1.39713	7.04649	8.39341e-05	0.0218971	2.01013
Ankrd60	0.644134	0.777627	5.79155	0.000338263	0.0424323	0.673082
Idi1	-0.592251	5.75823	-8.22599	2.65107e-05	0.0132444	3.0755
Bfsp2	-0.592566	3.6889	-10.0767	5.54554e-06	0.0086046	4.44363
Plekha1	-0.603201	5.17968	-10.2638	4.80078e-06	0.0086046	4.56441
Hacd1	-0.606979	3.79835	-5.41818	0.000532183	0.0492163	0.229766
Cd9	-0.61011	6.01997	-11.5268	1.9173e-06	0.00580525	5.30922
Pbk	-0.61727	0.473519	-7.26627	6.69957e-05	0.0195455	2.22174
Gal3st1	-0.617614	5.22093	-7.56224	4.98529e-05	0.0167718	2.49693
Bmp4	-0.622505	1.06369	-5.63983	0.000405734	0.0460644	0.495577
Msmo1	-0.629398	6.47203	-8.49084	2.08392e-05	0.012915	3.29236
Hebp1	-0.641491	3.29126	-7.23929	6.88562e-05	0.0195455	2.19611
Ddah2	-0.651131	3.85185	-8.32686	2.41708e-05	0.012915	3.159
Aqp4	-0.651925	7.13583	-6.58072	0.000137741	0.0281163	1.54021
Pllp	-0.666405	6.53707	-7.26806	6.68744e-05	0.0195455	2.22344
Plat	-0.666531	4.70715	-9.39398	9.58095e-06	0.0115172	3.9771
Rras2	-0.666684	2.00562	-9.15068	1.17375e-05	0.0115172	3.80058
Pdlim2	-0.66674	6.13851	-6.17228	0.000217167	0.0345296	1.10296
Cd44	-0.668329	2.45401	-6.89004	9.88582e-05	0.0239461	1.85559
Klk6	-0.672433	7.134	-9.05957	1.26793e-05	0.0115172	3.73301
Srd5a1	-0.674663	3.1649	-11.7933	1.59794e-06	0.00580525	5.45189
Gpx8	-0.695602	2.38175	-7.71887	4.27877e-05	0.0165388	2.63816
Mog	-0.767897	7.59479	-7.46408	5.49326e-05	0.0178207	2.40688
Igsf1	-0.781261	3.27727	-5.4118	0.000536407	0.0492163	0.222002
Tspan2	-0.79164	6.53652	-11.6639	1.74492e-06	0.00580525	5.38321
Cdkn1c	-0.800231	3.71552	-5.7025	0.00037623	0.0449669	0.569333
Rnf122	-0.805787	1.968	-8.52422	2.02252e-05	0.012915	3.31915
Mal	-0.838268	8.30244	-8.35387	2.35837e-05	0.012915	3.18117
Cldn11	-0.856322	8.40136	-15.4006	1.85204e-07	0.00112153	6.99459
Ugt8a	-0.866626	7.0125	-8.36498	2.33469e-05	0.012915	3.19026
Gamt	-0.879984	4.63607	-10.2928	4.69536e-06	0.0086046	4.58292
Fcrls	-0.908007	2.64409	-5.62967	0.000410751	0.0460644	0.483563
Gsn	-0.972618	7.06855	-8.63239	1.83692e-05	0.012915	3.40516
Hmgcs1	-0.997919	7.39342	-5.90809	0.000294768	0.0411927	0.807007
Marcksl1	-1.01451	5.79759	-10.5986	3.72922e-06	0.0086046	4.77355
Gpr17	-1.07142	3.83006	-8.50853	2.05114e-05	0.012915	3.30657
Rab7b	-1.21103	2.00645	-8.81231	1.56855e-05	0.0126893	3.5455
Opalin	-1.25675	5.74627	-7.99261	3.2946e-05	0.0144596	2.87793
9630013A20Rik	-1.63695	1.73061	-17.4749	6.58443e-08	0.000967513	7.63242

## Sheet: WYMY
	logFC	AveExpr	t	P.Value	adj.P.Val	B
Prnp	1.93999	9.60399	44.8473	4.00069e-09	7.26806e-05	3.1575
