# Supplementary material for: RNA-Seq Analysis of Spinal Cord Tissues from hPFN1G118V Transgenic Mouse Model of ALS at Pre-symptomatic and End-Stages of Disease
Source: Sci Rep. 2018 Sep 13;8:13737. doi: 10.1038/s41598-018-31132-y (PMC6137178; doi:10.1038/s41598-018-31132-y)
Supplement: Supplementary file 4 — Dataset 3 [file 41598_2018_31132_MOESM4_ESM.xlsx]

## Sheet: MY MO
Ingenuity Canonical Pathways	-log(p-value)	zScore	Ratio	Molecules
LXR/RXR Activation	15.9	0.426401	0.248	C3,MMP9,TNFRSF1A,HMGCR,PON3,TLR4,C4A/C4B,LDLR,IL1R1,SCD,SERPINF2,IL1RAP,APOC4,MYLIP,SREBF1,APOD,TNFRSF1B,CD14,ABCA1,MSR1,AGT,LYZ,APOC2,CLU,CCL2,MLXIPL,IL1A,LPL,CYP51A1,APOE
Neuroinflammation Signaling Pathway	15.2	5.51563	0.151	CX3CR1,TGFB1,MMP9,TNFRSF1A,TLR1,IL6R,Naip1 (includes others),CSF1R,NCF2,TLR4,IFNGR1,GRIN3B,SYK,IRF7,IL1R1,HLA-DMA,TYROBP,HLA-DMB,TGFBR1,TLR2,CD86,PLA2G4A,TLR7,HLA-DOA,CCL5,HLA-DQB1,CXCL10,CASP1,PIK3C2B,B2M,HMOX1,CD200R1,PIK3CG,PYCARD,PLCG2,TGFBR2,GABBR2,HLA-A,CCL2,Tlr13,TICAM2,CNTF,FAS,ICAM1,CYBB,CASP8,NFE2L2
Phagosome Formation	15	NaN	0.231	ITGAM,FCGR1A,PLCB2,TLR1,RHOC,ITGB2,FCER1G,C3AR1,TLR4,SYK,INPP5D,FN1,C5AR1,TLR2,FNBP1,TLR7,ITGAX,PIK3C2B,MSR1,Fcrls,RHOJ,FCGR2A,PIK3CG,PLCG2,PRKCD,FCGR2B,Tlr13,ITGA5,CLEC7A,FCGR3A/FCGR3B
T Helper Cell Differentiation	12.7	NaN	0.288	IL21R,TGFB1,HLA-DOA,TNFRSF1B,TNFRSF1A,HLA-DQB1,ICOSLG/LOC102723996,IL6R,FCER1G,IL2RG,IL10RA,IFNGR1,TGFBR2,IL10RB,HLA-A,HLA-DMA,STAT6,HLA-DMB,IL4R,TGFBR1,CD86
Leukocyte Extravasation Signaling	12.7	3.30748	0.166	ITGAM,F11R,MMP9,SIPA1,MMP12,NCF1,TIMP4,ITGB2,RAC2,NCF2,CXCR4,WAS,TEC,MMP15,NCF4,MMP11,EZR,BTK,MSN,PIK3C2B,CD44,VAV1,PIK3CG,PLCG2,PRKCD,MMP19,PTK2B,SELPLG,TIMP1,ICAM1,CYBB,CYBA,ITGA5,ARHGAP9,MMP14
Granulocyte Adhesion and Diapedesis	12.6	NaN	0.179	Ccl2,ITGAM,Ccl6,MMP9,TNFRSF1A,MMP12,CSF3R,ITGB2,CCL3L3,CXCR4,IL1R1,C5AR1,IL1RAP,CXCL16,CCL4,MMP15,MMP11,CCL5,TNFRSF1B,CXCL10,EZR,MSN,HSPB1,MMP19,Ccl9,CCL2,SELPLG,IL1A,SDC4,ICAM1,ITGA5,MMP14
Hepatic Fibrosis / Hepatic Stellate Cell Activation	10.6	NaN	0.16	TGFB1,MMP9,TNFRSF1A,IL6R,COL5A3,IL10RA,TLR4,A2M,IFNGR1,FN1,IL1R1,IL1RAP,TGFBR1,CCL5,TNFRSF1B,CD14,IGFBP5,FGF2,IGF1,AGT,TGFBR2,CCL2,IL1A,CSF1,IL4R,TIMP1,SERPINE1,FAS,ICAM1,HGF
Fcγ Receptor-mediated Phagocytosis in Macrophages and Monocytes	10.5	4.58258	0.226	HCK,FCGR1A,EZR,NCF1,FGR,FYB,PLD4,RAC2,VAV1,ARPC1B,HMOX1,FCGR2A,PIK3CG,LCP2,WAS,PRKCD,SYK,INPP5D,PTK2B,LYN,FCGR3A/FCGR3B
Antigen Presentation Pathway	10.3	NaN	0.368	HLA-E,HLA-DOA,CD74,HLA-DQB1,HLA-G,B2M,TAPBP,TAP1,HLA-A,TAP2,HLA-DMA,HLA-DMB,PSMB9,PSMB8
Role of Pattern Recognition Receptors in Recognition of Bacteria and Viruses	10.2	3.5	0.182	TGFB1,C3,TLR1,C3AR1,C1QA,TLR4,SYK,IRF7,C5AR1,TLR2,PTX3,OAS1,TLR7,CCL5,C1QB,CASP1,PIK3C2B,IL17B,PIK3CG,PLCG2,C1QC,PRKCD,IL1A,CNTF,CLEC7A
Superpathway of Cholesterol Biosynthesis	9.83	NaN	0.429	LSS,HMGCS1,SQLE,IDI1,DHCR24,FDPS,HMGCR,CYP51A1,SC5D,MSMO1,MVD,DHCR7
Agranulocyte Adhesion and Diapedesis	9.69	NaN	0.152	Ccl2,Ccl6,MMP9,TNFRSF1A,MMP12,ITGB2,CCL3L3,CXCR4,FN1,IL1R1,C5AR1,CXCL16,CCL4,MMP15,MMP11,CCL5,CXCL10,EZR,MSN,MMP19,Ccl9,CCL2,SELPLG,IL1A,SDC4,CD34,ICAM1,ITGA5,MMP14
Production of Nitric Oxide and Reactive Oxygen Species in Macrophages	9.52	4.04145	0.149	TNFRSF1A,NCF1,RHOC,NCF2,TLR4,IFNGR1,IRF8,PPP1R14B,PTPN6,SIRPA,APOC4,TLR2,FNBP1,NCF4,APOD,TNFRSF1B,MAP3K14,PIK3C2B,SPI1,RHOJ,PIK3CG,PLCG2,LYZ,PRKCD,APOC2,CLU,APOE,CYBB,CYBA
Th1 and Th2 Activation Pathway	9.35	NaN	0.151	TGFB1,SOCS3,IL6R,ITGB2,IL2RG,IL10RA,IFNGR1,CXCR4,HLA-DMA,HLA-DMB,CRLF2,TGFBR1,CD86,TNFSF11,HLA-DOA,HLA-DQB1,ICOSLG/LOC102723996,PIK3C2B,SPI1,VAV1,HAVCR2,PIK3CG,TGFBR2,IL10RB,HLA-A,STAT6,IL4R,ICAM1
Atherosclerosis Signaling	9.35	NaN	0.181	TGFB1,MMP9,APOD,TNFSF12,COL5A3,MSR1,ITGB2,LYZ,CXCR4,APOC2,CLU,CCL2,SELPLG,IL1A,CSF1,LPL,F3,TNFRSF12A,APOE,PLB1,APOC4,ICAM1,PLA2G4A
Complement System	9.31	1.66667	0.351	ITGAM,C3,C1QB,ITGAX,ITGB2,C1R,C3AR1,CFH,C1QA,C1QC,C4A/C4B,C5AR1,SERPING1
Altered T Cell and B Cell Signaling in Rheumatoid Arthritis	9.01	NaN	0.211	TLR7,TNFSF11,TGFB1,HLA-DOA,HLA-DQB1,TLR1,MAP3K14,FCER1G,TLR4,HLA-A,HLA-DMA,IL1A,HLA-DMB,CSF1,Tlr13,FAS,SPP1,TLR2,CD86
Role of Macrophages, Fibroblasts and Endothelial Cells in Rheumatoid Arthritis	8.46	NaN	0.115	TGFB1,FCGR1A,SOCS3,TNFRSF1A,PLCB2,TLR1,IL6R,TLR4,SFRP5,FN1,IL1R1,C5AR1,IL1RAP,TLR2,ADAMTS4,CEBPD,TLR7,TNFSF11,CCL5,TNFRSF1B,MAP3K14,LTBR,PIK3C2B,FGF2,CEBPA,PIK3CG,PLCG2,MYC,PRKCD,CEBPB,CCL2,IL1A,CSF1,Tlr13,ICAM1,FCGR3A/FCGR3B
Dendritic Cell Maturation	8.27	4.49073	0.14	FCGR1A,TNFRSF1A,PLCB2,COL5A3,FCER1G,TLR4,IRF8,HLA-DMA,TYROBP,HLA-DMB,TLR2,CD86,HLA-DOA,TNFRSF1B,HLA-DQB1,MAP3K14,LTBR,PIK3C2B,B2M,FCGR2A,PIK3CG,PLCG2,FCGR2B,HLA-A,IL1A,ICAM1,FCGR3A/FCGR3B
Acute Phase Response Signaling	8.15	3.44124	0.147	FTL,C3,SOCS3,TNFRSF1A,IL6R,C1R,A2M,C4A/C4B,FN1,IL1R1,SERPINF2,IL1RAP,CP,TNFRSF1B,MAP3K14,RBP1,SERPINA3,HMOX1,OSMR,PIK3CG,AGT,CEBPB,IL1A,SERPINE1,SERPING1
TREM1 Signaling	7.76	4	0.213	TLR7,TLR1,CASP1,ITGAX,Naip1 (includes others),PLCG2,TLR4,LAT2,FCGR2B,TYROBP,CCL2,Tlr13,ICAM1,TLR2,ITGA5,CD86
Th2 Pathway	7.23	1.29099	0.147	TGFB1,HLA-DOA,SOCS3,HLA-DQB1,ICOSLG/LOC102723996,PIK3C2B,ITGB2,SPI1,VAV1,IL2RG,PIK3CG,CXCR4,TGFBR2,HLA-A,HLA-DMA,STAT6,HLA-DMB,IL4R,CRLF2,TGFBR1,ICAM1,CD86
Communication between Innate and Adaptive Immune Cells	7.07	NaN	0.181	HLA-E,TLR7,CCL5,CXCL10,TLR1,HLA-G,FCER1G,B2M,CCL3L3,TLR4,HLA-A,Ccl9,IL1A,Tlr13,CCL4,TLR2,CD86
Osteoarthritis Pathway	6.85	2.55841	0.123	BGLAP,TGFB1,MMP9,TNFRSF1A,PTCH1,S1PR3,MMP12,SPHK1,TLR4,FN1,IL1R1,IL1RAP,TGFBR1,CASP4,SPP1,TLR2,ADAMTS4,TNFRSF1B,CASP1,ANXA2,FGF2,TGFBR2,CEBPB,SDC4,ITGA5,CASP8
Cholesterol Biosynthesis I	6.8	NaN	0.538	LSS,SQLE,DHCR24,CYP51A1,SC5D,MSMO1,DHCR7
Cholesterol Biosynthesis II (via 24,25-dihydrolanosterol)	6.8	NaN	0.538	LSS,SQLE,DHCR24,CYP51A1,SC5D,MSMO1,DHCR7
Cholesterol Biosynthesis III (via Desmosterol)	6.8	NaN	0.538	LSS,SQLE,DHCR24,CYP51A1,SC5D,MSMO1,DHCR7
Natural Killer Cell Signaling	6.75	NaN	0.156	LAIR1,KLRB1,PIK3C2B,FCER1G,HCST,RAC2,VAV1,FCGR2A,PIK3CG,PLCG2,LCP2,PRKCD,SYK,INPP5D,CD300A,TYROBP,SH3BP2,PTPN6,FCGR3A/FCGR3B
Type I Diabetes Mellitus Signaling	6.7	1.89737	0.162	HLA-E,HLA-DOA,TNFRSF1B,SOCS3,TNFRSF1A,HLA-DQB1,MAP3K14,HLA-G,FCER1G,IFNGR1,HLA-A,IL1R1,HLA-DMA,HLA-DMB,IL1RAP,FAS,CD86,CASP8
Phagosome Maturation	6.68	NaN	0.142	CTSS,ATP6V0D2,CTSV,CTSK,TUBB6,B2M,TCIRG1,TUBA1C,TAP1,NCF2,PRDX6,CTSH,HLA-A,CTSB,CTSC,ATP6V0E1,CTSA,CTSE,CTSD,CYBB,CTSZ
Tec Kinase Signaling	6.26	3.57771	0.129	HCK,TNFSF12,BTK,RHOC,FGR,PIK3C2B,FCER1G,RHOJ,VAV1,PIK3CG,PLCG2,TLR4,WAS,PRKCD,PTK2B,STAT6,TEC,FAS,ITGA5,LYN,GNA15,FNBP1
Interferon Signaling	6.2	3	0.278	IFNGR1,OAS1,IRF9,IFITM2,IFIT3,ISG15,IFI35,IFITM3,TAP1,PSMB8
Th1 Pathway	6.05	2.49615	0.141	TNFSF11,HLA-DOA,SOCS3,HLA-DQB1,ICOSLG/LOC102723996,IL6R,PIK3C2B,ITGB2,VAV1,HAVCR2,IL10RA,PIK3CG,IFNGR1,IL10RB,HLA-A,HLA-DMA,HLA-DMB,ICAM1,CD86
Graft-versus-Host Disease Signaling	5.85	NaN	0.229	HLA-E,HLA-A,HLA-DOA,HLA-DMA,HLA-DQB1,IL1A,HLA-DMB,HLA-G,FCER1G,FAS,CD86
Inhibition of Matrix Metalloproteases	5.85	NaN	0.256	A2M,MMP11,MMP19,MMP9,THBS2,MMP12,TIMP4,TIMP1,MMP15,MMP14
IL-8 Signaling	5.72	3.54475	0.117	HBEGF,ITGAM,ITGB5,MMP9,PLCB2,CSTB,ITGAX,RHOC,PIK3C2B,ITGB2,PLD4,RHOJ,RAC2,HMOX1,NCF2,PIK3CG,PRKCD,PTK2B,ANGPT1,ICAM1,CYBB,EIF4EBP1,FNBP1
PI3K Signaling in B Lymphocytes	5.66	3.29983	0.138	C3,PLCB2,BTK,VAV1,PIK3CG,ATF3,PLCG2,TLR4,SYK,INPP5D,FCGR2B,PIK3AP1,IL4R,CD180,PTPRC,ATF5,BLNK,LYN
Inflammasome pathway	5.25	2.64575	0.35	TLR4,NAIP,AIM2,CTSB,CASP1,CASP8,PYCARD
Autoimmune Thyroid Disease Signaling	5.06	NaN	0.213	HLA-E,HLA-A,HLA-DOA,HLA-DMA,HLA-DQB1,HLA-DMB,HLA-G,FCER1G,FAS,CD86
Role of NFAT in Regulation of the Immune Response	5.05	4.14614	0.113	HLA-DOA,FCGR1A,HLA-DQB1,PLCB2,BTK,PIK3C2B,FCER1G,FCGR2A,PIK3CG,PLCG2,LCP2,SYK,FCGR2B,HLA-A,HLA-DMA,HLA-DMB,BLNK,CD86,LYN,FCGR3A/FCGR3B,GNA15
IL-10 Signaling	4.99	NaN	0.174	FCGR2B,IL10RB,IL1R1,SOCS3,CD14,MAP3K14,IL1A,IL1RAP,IL4R,HMOX1,FCGR2A,IL10RA
Glioma Invasiveness Signaling	4.92	0.57735	0.171	ITGB5,PLAU,MMP9,PLAUR,RHOC,TIMP4,PIK3C2B,TIMP1,RHOJ,CD44,PIK3CG,FNBP1
HMGB1 Signaling	4.91	2.32379	0.128	TGFB1,TNFRSF1B,TNFRSF1A,RHOC,PIK3C2B,RHOJ,IL17B,PIK3CG,TLR4,IFNGR1,IL1R1,CCL2,IL1A,CNTF,SERPINE1,ICAM1,FNBP1
Caveolar-mediated Endocytosis Signaling	4.86	NaN	0.169	ITGAM,ITGB5,HLA-A,CAVIN1,CD48,ITGAX,FLNC,ITGB2,B2M,ITGA5,ITGB4,ITGA7
Role of JAK1 and JAK3 in γc Cytokine Signaling	4.86	NaN	0.169	IL21R,SYK,SOCS3,PTK2B,STAT6,PIK3C2B,IL4R,CRLF2,FES,BLNK,IL2RG,PIK3CG
Superpathway of Geranylgeranyldiphosphate Biosynthesis I (via Mevalonate)	4.59	NaN	0.353	HMGCS1,IDI1,FDPS,HMGCR,FNTB,MVD
FcγRIIB Signaling in B Lymphocytes	4.57	1	0.189	DOK1,SYK,INPP5D,FCGR2B,BTK,PIK3C2B,BLNK,LYN,PIK3CG,PLCG2
Crosstalk between Dendritic Cells and Natural Killer Cells	4.51	NaN	0.146	HLA-E,TLR7,TNFRSF1B,CSF2RB,LTBR,HLA-G,IL3RA,IL2RG,TLR4,HLA-A,TYROBP,FAS,CD86
IL-4 Signaling	4.51	NaN	0.146	HLA-DOA,HLA-DQB1,IL13RA1,PIK3C2B,IL2RG,PIK3CG,INPP5D,HLA-A,HLA-DMA,STAT6,HLA-DMB,IL4R,PTPN6
Role of Osteoblasts, Osteoclasts and Chondrocytes in Rheumatoid Arthritis	4.51	NaN	0.0987	BGLAP,ADAMTS4,TNFSF11,TGFB1,CTSK,TNFRSF1B,TNFRSF1A,MAP3K14,PIK3C2B,IGF1,Naip1 (includes others),CSF1R,PIK3CG,SFRP5,NAIP,IL1R1,PTK2B,IL1A,CSF1,IL1RAP,SPP1,ITGA5,MMP14
Coagulation System	4.4	-0.707107	0.229	A2M,PROS1,TFPI,PLAU,PLAUR,SERPINF2,F3,SERPINE1
IL-12 Signaling and Production in Macrophages	4.38	NaN	0.116	TGFB1,APOD,PIK3C2B,SPI1,PIK3CG,TLR4,LYZ,IFNGR1,IRF8,PRKCD,APOC2,CLU,CEBPB,STAT6,APOE,APOC4,TLR2
CD28 Signaling in T Helper Cells	4.37	1.89737	0.121	HLA-DOA,HLA-DQB1,PIK3C2B,FCER1G,VAV1,ARPC1B,PIK3CG,LCP2,WAS,SYK,HLA-A,HLA-DMA,HLA-DMB,PTPN6,PTPRC,CD86
B Cell Receptor Signaling	4.36	2.66789	0.105	MAP3K14,BTK,PIK3C2B,CD22,RAC2,VAV1,FCGR2A,PIK3CG,PLCG2,SYK,INPP5D,FCGR2B,PIK3AP1,BCL2A1,PTK2B,APBB1IP,PTPN6,PTPRC,BLNK,LYN
Death Receptor Signaling	4.3	1.94145	0.14	TNFRSF1B,TNFRSF1A,TNFSF12,MAP3K14,PARP9,Naip1 (includes others),ARHGDIB,PARP10,HSPB1,NAIP,PARP3,FAS,CASP8
Macropinocytosis Signaling	4.27	2.12132	0.148	PRKCD,ITGB5,CD14,CSF1,PIK3C2B,ITGB2,HGF,ITGA5,ITGB4,CSF1R,PIK3CG,PLCG2
NF-κB Signaling	4.19	3.44124	0.105	TLR7,TNFSF11,TNFRSF1B,TNFRSF1A,TLR1,MAP3K14,LTBR,PIK3C2B,FCER1G,PIK3CG,PLCG2,TLR4,TGFBR2,IL1R1,TNFAIP3,IL1A,TGFBR1,TLR2,CASP8
Allograft Rejection Signaling	4.11	NaN	0.143	H2-T9,HLA-E,HLA-A,HLA-DOA,HLA-DMA,HLA-DQB1,HLA-DMB,HLA-G,FCER1G,B2M,FAS,CD86
Colorectal Cancer Metastasis Signaling	4.09	1.87663	0.0927	TLR7,MMP11,TGFB1,MMP9,TNFRSF1A,TLR1,MMP12,IL6R,RHOC,PIK3C2B,RHOJ,PIK3CG,TLR4,IFNGR1,MYC,TGFBR2,MMP19,Tlr13,TGFBR1,MMP15,TLR2,MMP14,FNBP1
MSP-RON Signaling Pathway	4.08	NaN	0.153	TLR4,ITGAM,CSF2RB,CCL2,CSF1,PIK3C2B,ITGB2,KLK8,TLR2,IL3RA,PIK3CG
autophagy	3.97	NaN	0.161	CTSS,CTSH,CTSV,CTSK,CTSB,CTSC,CTSA,CTSE,CTSD,CTSZ
Systemic Lupus Erythematosus Signaling	3.83	NaN	0.0933	HLA-E,TLR7,CD72,FCGR1A,IL6R,HLA-G,PIK3C2B,CD22,FCER1G,FCGR2A,PIK3CG,PLCG2,INPP5D,FCGR2B,HLA-A,IL1A,PTPN6,PTPRC,CD86,LYN,FCGR3A/FCGR3B
VDR/RXR Activation	3.76	NaN	0.141	BGLAP,PRKCD,TNFSF11,CCL5,CXCL10,CD14,CEBPB,IGFBP5,GADD45A,SPP1,CEBPA
Acute Myeloid Leukemia Signaling	3.68	-1.26491	0.129	MYC,CSF2RB,CSF2RA,RUNX1,CSF3R,PIK3C2B,SPI1,CEBPA,EIF4EBP1,CSF1R,IDH2,PIK3CG
Prostanoid Biosynthesis	3.65	NaN	0.444	PTGDS,HPGDS,PTGS1,TBXAS1
iCOS-iCOSL Signaling in T Helper Cells	3.6	2.49615	0.114	HLA-DOA,HLA-DQB1,ICOSLG/LOC102723996,PIK3C2B,FCER1G,VAV1,IL2RG,PIK3CG,LCP2,INPP5D,HLA-A,HLA-DMA,HLA-DMB,PTPRC
Integrin Signaling	3.55	2.82843	0.0913	ITGAM,TSPAN2,ITGB5,TSPAN4,ITGAX,RHOC,PIK3C2B,ITGB2,RHOJ,RAC2,ARPC1B,ITGA7,PIK3CG,PLCG2,WAS,CAPN3,MYLK,ITGA5,ITGB4,FNBP1
B Cell Development	3.52	NaN	0.2	HLA-A,HLA-DOA,HLA-DMA,HLA-DQB1,HLA-DMB,PTPRC,CD86
FXR/RXR Activation	3.5	NaN	0.111	C3,SREBF1,APOD,PON3,AGT,C4A/C4B,APOC2,CLU,MLXIPL,IL1A,SERPINF2,LPL,APOE,APOC4
LPS/IL-1 Mediated Inhibition of RXR Function	3.47	0	0.0901	HMGCS1,GSTA3,ALDH1L1,FABP4,SREBF1,TNFRSF1B,TNFRSF1A,CD14,ABCA1,MGST1,TLR4,MGMT,APOC2,IL1R1,IL1A,IL1RAP,APOE,NDST4,APOC4,ABCC3
IL-6 Signaling	3.42	1.94145	0.109	TNFRSF1B,SOCS3,TNFRSF1A,CD14,MAP3K14,IL6R,PIK3C2B,PIK3CG,A2M,HSPB1,IL1R1,CEBPB,IL1A,IL1RAP
Virus Entry via Endocytic Pathways	3.3	NaN	0.118	PRKCD,ITGB5,HLA-A,FLNC,PIK3C2B,ITGB2,B2M,RAC2,ITGA5,ITGB4,PIK3CG,PLCG2
PKCθ Signaling in T Lymphocytes	3.26	3.20713	0.105	HLA-DOA,HLA-DQB1,MAP3K14,PIK3C2B,FCER1G,RAC2,VAV1,PIK3CG,PLCG2,LCP2,HLA-A,HLA-DMA,HLA-DMB,CD86
Fc Epsilon RI Signaling	3.22	NaN	0.109	BTK,PIK3C2B,FCER1G,RAC2,VAV1,PIK3CG,PLCG2,LCP2,PRKCD,SYK,INPP5D,PLA2G4A,LYN
Adipogenesis pathway	3.22	NaN	0.104	AGPAT2,CEBPD,TGFB1,FABP4,SREBF1,TNFRSF1A,RBP1,FGF2,CEBPA,SAP30,SLC2A4,CEBPB,LPL,EGR2
p38 MAPK Signaling	3.18	2.49615	0.108	TGFB1,TNFRSF1B,TNFRSF1A,TIFA,HSPB1,MYC,TGFBR2,IL1R1,IL1A,IL1RAP,TGFBR1,FAS,PLA2G4A
Role of Tissue Factor in Cancer	3.08	NaN	0.106	HBEGF,HCK,CYR61,ITGB5,PLAUR,FGR,PIK3C2B,PIK3CG,PTK2B,CSF1,F3,LYN,GNA15
Phospholipase C Signaling	3.02	2.66789	0.083	PLCB2,BTK,RHOC,PLD4,FCER1G,RHOJ,HMOX1,FCGR2A,PLCG2,LCP2,PRKCD,SYK,FCGR2B,BLNK,ITGA5,PLA2G4A,TGM2,LYN,AHNAK,FNBP1
Sphingosine-1-phosphate Signaling	3.01	0.83205	0.104	PLCB2,S1PR3,CASP1,RHOC,PIK3C2B,SPHK1,RHOJ,PIK3CG,PLCG2,PTK2B,CASP4,CASP8,FNBP1
Aryl Hydrocarbon Receptor Signaling	3	0.707107	0.0993	GSTA3,ALDH1L1,TGFB1,CDKN2A,NQO1,MGST1,HSPB1,MYC,IL1A,FAS,CTSD,CYP1B1,TGM2,NFE2L2
Mevalonate Pathway I	2.95	NaN	0.308	HMGCS1,IDI1,HMGCR,MVD
Growth Hormone Signaling	2.84	0.707107	0.118	A2M,PRKCD,SOCS3,SLC2A4,PIK3C2B,PTPN6,IGF1,CEBPA,PIK3CG,PLCG2
ILK Signaling	2.83	1.60357	0.0863	ITGB5,MMP9,TNFRSF1A,RHOC,PIK3C2B,ITGB2,RHOJ,PIK3CG,VIM,MYC,FN1,PPP1R14B,FBLIM1,FLNC,ITGB4,TMSB10/TMSB4X,FNBP1
Differential Regulation of Cytokine Production in Intestinal Epithelial Cells by IL-17A and IL-17F	2.82	NaN	0.217	CCL5,CCL2,IL1A,CCL4,LCN2
Clathrin-mediated Endocytosis Signaling	2.79	NaN	0.0854	ITGB5,APOD,PIK3C2B,ITGB2,FGF2,IGF1,ARPC1B,PIK3CG,LYZ,APOC2,LDLR,CLU,APOE,APOC4,DAB2,ITGA5,ITGB4
Cdc42 Signaling	2.73	1.63299	0.0898	H2-T9,HLA-E,HLA-DOA,HLA-DQB1,HLA-G,FCER1G,B2M,VAV1,ARPC1B,WAS,HLA-A,HLA-DMA,MYLK,HLA-DMB,ITGA5
TWEAK Signaling	2.72	0.816497	0.171	NAIP,TNFSF12,MAP3K14,TNFRSF12A,Naip1 (includes others),CASP8
Induction of Apoptosis by HIV1	2.68	1.41421	0.131	NAIP,CXCR4,TNFRSF1B,TNFRSF1A,MAP3K14,FAS,Naip1 (includes others),CASP8
Primary Immunodeficiency Signaling	2.67	NaN	0.146	ADA,TAP2,BTK,PTPRC,BLNK,TAP1,IL2RG
Apoptosis Signaling	2.65	0.333333	0.111	NAIP,CAPN3,TNFRSF1B,TNFRSF1A,BCL2A1,MAP3K14,FAS,Naip1 (includes others),CASP8,PLCG2
Toll-like Receptor Signaling	2.63	2.12132	0.118	TLR4,TLR7,TNFAIP3,TLR1,CD14,MAP3K14,IL1A,TICAM2,TLR2
OX40 Signaling Pathway	2.62	NaN	0.11	H2-T9,HLA-E,HLA-A,HLA-DOA,HLA-DMA,HLA-DQB1,HLA-DMB,HLA-G,FCER1G,B2M
Hepatic Cholestasis	2.49	NaN	0.0875	TGFB1,SREBF1,TNFRSF1B,TNFRSF1A,CD14,MAP3K14,IL17B,TLR4,PRKCD,IL1R1,IL1A,IL1RAP,CNTF,ABCC3
Amyotrophic Lateral Sclerosis Signaling	2.47	NaN	0.0991	NAIP,NEFH,GRIN3B,CAPN3,CASP1,GPX1,PIK3C2B,IGF1,NEFL,Naip1 (includes others),PIK3CG
Eicosanoid Signaling	2.42	NaN	0.119	PTGDS,ALOX5AP,PLB1,HPGDS,PLA2G4A,PTGS1,LTC4S,TBXAS1
Pathogenesis of Multiple Sclerosis	2.41	NaN	0.333	CCL5,CXCL10,CCL4
TNFR2 Signaling	2.29	0	0.167	NAIP,TNFAIP3,TNFRSF1B,MAP3K14,Naip1 (includes others)
GP6 Signaling Pathway	2.29	2.88675	0.0896	LCP2,PRKCD,SYK,BTK,COL5A3,APBB1IP,PIK3C2B,FCER1G,LAMB2,LYN,PIK3CG,PLCG2
Chemokine Signaling	2.26	2.82843	0.113	CXCR4,CCL5,PLCB2,PTK2B,CCL2,CCL4,PIK3CG,PLCG2
Neuroprotective Role of THOP1 in Alzheimer's Disease	2.24	1.88982	0.0924	AGT,HLA-E,HLA-A,ENDOU,MMP9,SERPINA3,HLA-G,ST14,KLK8,C1R,PRSS23
Endothelin-1 Signaling	2.21	2.84019	0.0789	PLCB2,CASP1,PIK3C2B,PLD4,HMOX1,PIK3CG,PLCG2,MYC,PRKCD,PLB1,CASP4,PLA2G4A,PTGS1,CASP8,GNA15
Bladder Cancer Signaling	2.2	NaN	0.102	MYC,MMP11,MMP19,MMP9,MMP12,CDKN2A,FGF2,MMP15,MMP14
Germ Cell-Sertoli Cell Junction Signaling	2.19	NaN	0.0809	TGFB1,TNFRSF1A,TUBB6,MAP3K14,RHOC,PIK3C2B,TUBA1C,RHOJ,RAC2,PIK3CG,A2M,TGFBR2,TGFBR1,FNBP1
GM-CSF Signaling	2.19	1.88982	0.11	HCK,BCL2A1,CSF2RB,CSF2RA,RUNX1,PIK3C2B,LYN,PIK3CG
Cytotoxic T Lymphocyte-mediated Apoptosis of Target Cells	2.17	NaN	0.156	HLA-A,FCER1G,B2M,FAS,CASP8
Nur77 Signaling in T Lymphocytes	2.16	NaN	0.119	HLA-A,HLA-DOA,HLA-DMA,HLA-DQB1,HLA-DMB,FCER1G,CD86
Signaling by Rho Family GTPases	2.09	2.18282	0.0714	EZR,MSN,RHOC,PIK3C2B,RHOJ,ARPC1B,GFAP,NCF2,PIK3CG,VIM,CDH6,WAS,PTK2B,MYLK,CYBB,ITGA5,GNA15,FNBP1
Reelin Signaling in Neurons	2.08	NaN	0.0978	HCK,FGR,PIK3C2B,ITGB2,APOE,CNR2,ITGA5,LYN,PIK3CG
Axonal Guidance Signaling	2.08	NaN	0.0619	MMP9,PLCB2,PTCH1,TUBB6,MICAL1,TUBA1C,RAC2,ARPC1B,ADAMTS2,CXCR4,WAS,PLXNB2,UNC5B,FES,ADAMTS4,MMP11,ADAM8,ECEL1,ADAM19,PIK3C2B,IGF1,HHIP,PIK3CG,PLCG2,PLXND1,PRKCD,ITGA5,GNA15
Geranylgeranyldiphosphate Biosynthesis	2.08	NaN	0.5	FDPS,FNTB
α-tocopherol Degradation	2.08	NaN	0.5	CYP4F12,CYP4F2
Superpathway of Inositol Phosphate Compounds	2.06	NaN	0.0723	PALD1,SOCS3,PLCB2,PIK3C2B,PLD4,PDCD1,VAV1,PIK3CG,PLCG2,INPP5D,PIK3AP1,PPP1R14B,PTPN6,PTPRC,SIRPA,ERBB3,CD86
Gαq Signaling	2.06	2.49615	0.0807	PLCB2,BTK,RHOC,PIK3C2B,PLD4,RHOJ,HMOX1,PIK3CG,PLCG2,PRKCD,PTK2B,GNA15,FNBP1
ERK/MAPK Signaling	2.01	1.29099	0.075	PIK3C2B,RAC2,PIK3CG,PLCG2,HSPB1,MYC,PRKCD,PPP1R14B,PTK2B,ELK3,ELF4,DUSP6,ITGA5,EIF4EBP1,PLA2G4A
Paxillin Signaling	1.96	1	0.0885	ITGAM,ITGB5,PTK2B,ITGAX,PIK3C2B,ITGB2,ITGA5,ITGB4,ITGA7,PIK3CG
TNFR1 Signaling	1.94	0.447214	0.12	NAIP,TNFAIP3,TNFRSF1A,MAP3K14,Naip1 (includes others),CASP8
p70S6K Signaling	1.92	2.7136	0.0833	AGT,PRKCD,SYK,PLCB2,BTK,IL4R,PIK3C2B,IL2RG,LYN,PIK3CG,PLCG2
HGF Signaling	1.91	1.41421	0.087	PRKCD,ELK3,MAP3K14,ELF4,CDKN2A,PIK3C2B,HGF,ITGA5,PIK3CG,PLCG2
Calcium-induced T Lymphocyte Apoptosis	1.9	2.44949	0.106	PRKCD,HLA-A,HLA-DOA,HLA-DMA,HLA-DQB1,HLA-DMB,FCER1G
CTLA4 Signaling in Cytotoxic T Lymphocytes	1.88	NaN	0.0909	LCP2,SYK,HLA-A,PIK3C2B,FCER1G,B2M,PTPN6,CD86,PIK3CG
IL-3 Signaling	1.87	0.707107	0.0964	PRKCD,INPP5D,CSF2RB,STAT6,PIK3C2B,PTPN6,IL3RA,PIK3CG
Trans, trans-farnesyl Diphosphate Biosynthesis	1.87	NaN	0.4	IDI1,FDPS
Trehalose Degradation II (Trehalase)	1.87	NaN	0.4	HK2,HK3
Antiproliferative Role of TOB in T Cell Signaling	1.8	NaN	0.154	TGFBR2,TGFB1,PABPC1,TGFBR1
CCR5 Signaling in Macrophages	1.8	NaN	0.101	PRKCD,CCL5,PTK2B,FCER1G,FAS,CCL4,PLCG2
Pancreatic Adenocarcinoma Signaling	1.79	1.13389	0.0833	HBEGF,TGFBR2,TGFB1,MMP9,CDKN2A,PIK3C2B,TGFBR1,PLD4,HMOX1,PIK3CG
Myc Mediated Apoptosis Signaling	1.77	NaN	0.1	MYC,CDKN2A,PIK3C2B,FAS,IGF1,CASP8,PIK3CG
Zymosterol Biosynthesis	1.71	NaN	0.333	CYP51A1,MSMO1
Actin Nucleation by ARP-WASP Complex	1.71	1.63299	0.107	WAS,RHOC,RHOJ,ARPC1B,ITGA5,FNBP1
PPARα/RXRα Activation	1.69	-0.632456	0.0722	ITGB5,TGFB1,PLCB2,MAP3K14,ABCA1,BCL3,PLCG2,TGFBR2,IL1R1,LPL,IL1RAP,TGFBR1,GNA15
Chondroitin Sulfate Degradation (Metazoa)	1.67	NaN	0.188	HEXB,GALNS,HEXA
Extrinsic Prothrombin Activation Pathway	1.67	NaN	0.188	PROS1,TFPI,F3
Regulation of Actin-based Motility by Rho	1.67	1.41421	0.0889	WAS,MYLK,RHOC,RHOJ,RAC2,ARPC1B,ITGA5,FNBP1
Antioxidant Action of Vitamin C	1.66	-2.12132	0.0833	PLCB2,SLC2A4,CSF2RB,CSF2RA,PLD4,PLB1,HMOX1,PLA2G4A,PLCG2
Role of Hypercytokinemia/hyperchemokinemia in the Pathogenesis of Influenza	1.64	NaN	0.116	CCL5,CXCL10,CCL2,IL1A,CCL4
IL-9 Signaling	1.56	-0.447214	0.111	SOCS3,BCL3,PIK3C2B,IL2RG,PIK3CG
Actin Cytoskeleton Signaling	1.56	2.7136	0.0661	CD14,EZR,MSN,PIK3C2B,FGF2,RAC2,VAV1,ARPC1B,PIK3CG,WAS,FN1,NCKAP1L,MYLK,ITGA5,TMSB10/TMSB4X
14-3-3-mediated Signaling	1.55	1.88982	0.0763	VIM,PRKCD,TNFRSF1A,PLCB2,TUBB6,PIK3C2B,TUBA1C,GFAP,PIK3CG,PLCG2
Xenobiotic Metabolism Signaling	1.53	NaN	0.0621	GSTA3,ALDH1L1,FTL,Ugt1a7c,MAP3K14,PIK3C2B,NQO1,MGST1,HMOX1,PIK3CG,MGMT,PRKCD,IL1A,NDST4,UGT8,ABCC3,CYP1B1,NFE2L2
Differential Regulation of Cytokine Production in Macrophages and T Helper Cells by IL-17A and IL-17F	1.53	NaN	0.167	CCL5,CCL2,CCL4
Phospholipases	1.52	NaN	0.0968	PLCB2,PLD4,PLB1,HMOX1,PLA2G4A,PLCG2
TR/RXR Activation	1.48	NaN	0.0816	UCP2,LDLR,SREBF1,BCL3,PIK3C2B,SYT2,SLC16A3,PIK3CG
HIF1α Signaling	1.44	NaN	0.0763	MMP11,MMP19,MMP9,SLC2A4,MMP12,PIK3C2B,MMP15,MMP14,PIK3CG
Cardiac Hypertrophy Signaling	1.43	2.84019	0.0636	TGFB1,PLCB2,MAP3K14,IL6R,RHOC,PIK3C2B,RHOJ,IGF1,PIK3CG,PLCG2,HSPB1,TGFBR2,TGFBR1,GNA15,FNBP1
Lanosterol Biosynthesis	1.42	NaN	1	LSS,
RhoGDI Signaling	1.41	-1.50756	0.0678	CDH6,EZR,MSN,RHOC,RHOJ,CD44,ARPC1B,ITGA5,ARHGAP9,ARHGDIB,GNA15,FNBP1
Prolactin Signaling	1.41	0.816497	0.0843	MYC,PRKCD,SOCS3,CEBPB,PIK3C2B,PIK3CG,PLCG2
Inhibition of Angiogenesis by TSP1	1.41	NaN	0.118	TGFBR2,TGFB1,MMP9,TGFBR1
MIF-mediated Glucocorticoid Regulation	1.37	1	0.114	TLR4,CD74,CD14,PLA2G4A
3-phosphoinositide Biosynthesis	1.37	NaN	0.065	PALD1,SOCS3,PIK3C2B,PDCD1,VAV1,PIK3CG,PIK3AP1,PPP1R14B,PTPN6,PTPRC,SIRPA,ERBB3,CD86
IL-17A Signaling in Fibroblasts	1.37	NaN	0.114	CEBPD,CEBPB,CCL2,LCN2
IL-17 Signaling	1.36	NaN	0.0824	CXCL10,CEBPB,CCL2,MAP3K14,PIK3C2B,TIMP1,PIK3CG
Renin-Angiotensin Signaling	1.36	2.33333	0.0738	AGT,PRKCD,CCL5,PTK2B,CCL2,PIK3C2B,PTPN6,PIK3CG,PLCG2
Glioblastoma Multiforme Signaling	1.34	1.50756	0.0679	MYC,PRKCD,PLCB2,CDKN2A,RHOC,PIK3C2B,RHOJ,IGF1,PIK3CG,PLCG2,FNBP1
fMLP Signaling in Neutrophils	1.34	2.33333	0.0732	WAS,PRKCD,PLCB2,NCF1,PIK3C2B,CYBB,ARPC1B,NCF2,PIK3CG
NF-κB Activation by Viruses	1.32	1.88982	0.0805	PRKCD,ITGB5,MAP3K14,PIK3C2B,ITGB2,ITGA5,PIK3CG
IGF-1 Signaling	1.31	0	0.0755	CYR61,IGFBP7,SOCS3,IGFBP2,IGFBP5,PIK3C2B,IGF1,PIK3CG
Polyamine Regulation in Colon Cancer	1.31	NaN	0.136	MYC,SAT1,PSME1
HER-2 Signaling in Breast Cancer	1.3	NaN	0.0795	PRKCD,ITGB5,PIK3C2B,ITGB2,ERBB3,ITGB4,PIK3CG

## Sheet: WO MO
Ingenuity Canonical Pathways	-log(p-value)	zScore	Ratio	Molecules
Neuroinflammation Signaling Pathway	16	5.60279	0.151	CX3CR1,TGFB1,MMP9,TNFRSF1A,HLA-DQA1,TLR1,IL6R,TREM2,Naip1 (includes others),CSF1R,NCF2,IFNGR1,GRIN3B,SYK,IRF7,IL1R1,HLA-DMA,TYROBP,HLA-DMB,TGFBR1,TLR2,CD86,TLR7,IL1B,HLA-DOA,CCL5,HLA-DQB1,CXCL10,CASP1,PIK3C2B,B2M,HMOX1,CD200R1,PIK3CG,PYCARD,PLCG2,TGFBR2,HLA-A,CCL2,Tlr13,TICAM2,CNTF,FAS,ICAM1,CYBB,CASP8,NFE2L2
Phagosome Formation	15.5	NaN	0.231	ITGAM,FCGR1A,PLCB2,TLR1,PLCE1,RHOC,ITGB2,FCER1G,C3AR1,SYK,INPP5D,FN1,C5AR1,SCARA3,TLR2,TLR7,ITGAX,PIK3C2B,MSR1,Fcrls,RHOJ,FCGR2A,PIK3CG,PLCG2,PRKCD,FCGR2B,Tlr13,ITGA5,CLEC7A,FCGR3A/FCGR3B
T Helper Cell Differentiation	13.1	NaN	0.288	IL21R,TGFB1,HLA-DOA,TNFRSF1B,TNFRSF1A,HLA-DQA1,HLA-DQB1,ICOSLG/LOC102723996,IL6R,FCER1G,IL2RG,IL10RA,IFNGR1,TGFBR2,IL10RB,HLA-A,HLA-DMA,STAT6,HLA-DMB,TGFBR1,CD86
Granulocyte Adhesion and Diapedesis	13.1	NaN	0.179	Ccl2,ITGAM,Ccl6,MMP9,TNFRSF1A,MMP12,CSF3R,ITGB2,CCL3L3,SDC1,CXCR4,IL1R1,C5AR1,CXCL16,CCL4,MMP15,IL1B,CCL5,TNFRSF1B,CXCL10,EZR,MSN,HSPB1,MMP19,Ccl9,CCL2,SELPLG,IL1A,SDC4,ICAM1,ITGA5,MMP14
Hepatic Fibrosis / Hepatic Stellate Cell Activation	11.8	NaN	0.166	TGFB1,MMP9,TNFRSF1A,IL6R,COL5A3,IL10RA,A2M,IFNGR1,COL12A1,FN1,IL1R1,MET,TGFBR1,IL1B,CCL5,TNFRSF1B,CD14,VEGFA,IGFBP5,FGF2,IGF1,AGT,TGFBR2,CCL2,IL1A,CSF1,TIMP1,SERPINE1,FAS,ICAM1,HGF
Leukocyte Extravasation Signaling	11.1	3.65148	0.152	ITGAM,F11R,MMP9,MMP12,NCF1,TIMP4,ITGB2,RAC2,NCF2,CXCR4,WAS,TEC,MMP15,NCF4,EZR,BTK,MSN,PIK3C2B,CD44,VAV1,PIK3CG,PLCG2,PRKCD,MMP19,PTK2B,SELPLG,TIMP1,ICAM1,CYBB,CYBA,ITGA5,MMP14
LXR/RXR Activation	11	0.447214	0.198	MYLIP,IL1B,C3,MMP9,APOD,TNFRSF1B,TNFRSF1A,CD14,ABCA1,MSR1,PON3,AGT,LYZ,C4A/C4B,APOC2,IL1R1,CLU,CCL2,MLXIPL,IL1A,SERPINF2,LPL,APOE,APOC4
Agranulocyte Adhesion and Diapedesis	10.9	NaN	0.157	Ccl2,Ccl6,MMP9,TNFRSF1A,MMP12,ITGB2,CCL3L3,CXCR4,FN1,IL1R1,C5AR1,CXCL16,CCL4,MMP15,IL1B,CCL5,CXCL10,EZR,MSN,Glycam1,MMP19,Ccl9,CCL2,SELPLG,IL1A,SDC4,CD34,ICAM1,ITGA5,MMP14
Fcγ Receptor-mediated Phagocytosis in Macrophages and Monocytes	10.9	4.58258	0.226	HCK,FCGR1A,EZR,NCF1,FGR,FYB,PLD4,RAC2,VAV1,ARPC1B,HMOX1,FCGR2A,PIK3CG,LCP2,WAS,PRKCD,SYK,INPP5D,PTK2B,LYN,FCGR3A/FCGR3B
Antigen Presentation Pathway	10.6	NaN	0.368	HLA-E,HLA-DOA,CD74,HLA-DQA1,HLA-DQB1,NLRC5,B2M,TAPBP,TAP1,HLA-A,HLA-DMA,HLA-DMB,PSMB9,PSMB8
Th1 and Th2 Activation Pathway	10.5	NaN	0.157	TGFB1,SOCS3,HLA-DQA1,IL6R,ITGB2,IL2RG,IKZF1,IL10RA,IFNGR1,CXCR4,HLA-DMA,HLA-DMB,CRLF2,TGFBR1,CD86,TNFSF11,HLA-DOA,HLA-DQB1,ICOSLG/LOC102723996,PIK3C2B,SPI1,VAV1,HAVCR2,PIK3CG,TGFBR2,IL10RB,HLA-A,STAT6,ICAM1
Dendritic Cell Maturation	10.1	4.70679	0.15	FCGR1A,TNFRSF1A,HLA-DQA1,PLCB2,PLCE1,COL5A3,FCER1G,TREM2,IRF8,HLA-DMA,TYROBP,HLA-DMB,TLR2,CD86,IL1B,HLA-DOA,TNFRSF1B,HLA-DQB1,LTBR,PIK3C2B,B2M,FCGR2A,PIK3CG,PLCG2,FCGR2B,HLA-A,IL1A,ICAM1,FCGR3A/FCGR3B
Role of Pattern Recognition Receptors in Recognition of Bacteria and Viruses	9.83	3.5	0.175	OAS1,TLR7,TGFB1,IL1B,C3,CCL5,TLR1,C1QB,CASP1,PIK3C2B,C3AR1,C1QA,PIK3CG,PLCG2,C1QC,PRKCD,SYK,IRF7,C5AR1,IL1A,CNTF,TLR2,CLEC7A,PTX3
Complement System	9.56	1.66667	0.351	ITGAM,C3,C1QB,ITGAX,ITGB2,C1R,C3AR1,CFH,C1QA,C1QC,C4A/C4B,C5AR1,SERPING1
Altered T Cell and B Cell Signaling in Rheumatoid Arthritis	9.34	NaN	0.211	TLR7,TNFSF11,TGFB1,IL1B,HLA-DOA,HLA-DQA1,HLA-DQB1,TLR1,FCER1G,HLA-A,HLA-DMA,IL1A,HLA-DMB,CSF1,Tlr13,FAS,SPP1,TLR2,CD86
Role of Macrophages, Fibroblasts and Endothelial Cells in Rheumatoid Arthritis	8.99	NaN	0.115	TGFB1,FCGR1A,SOCS3,TNFRSF1A,PLCB2,TLR1,IL6R,PLCE1,FN1,IL1R1,C5AR1,TLR2,CEBPD,TLR7,TNFSF11,IL1B,CCL5,TNFRSF1B,VEGFA,LTBR,PIK3C2B,FGF2,CEBPA,PIK3CG,PLCG2,MYC,PRKCD,FZD10,CEBPB,CCND1,CCL2,IL1A,CSF1,Tlr13,ICAM1,FCGR3A/FCGR3B
TREM1 Signaling	8.93	4.12311	0.227	TLR7,IL1B,TLR1,NLRC5,CASP1,ITGAX,Naip1 (includes others),PLCG2,LAT2,FCGR2B,TYROBP,CCL2,Tlr13,ICAM1,TLR2,ITGA5,CD86
Th2 Pathway	8.28	1.06904	0.153	TGFB1,HLA-DOA,SOCS3,HLA-DQA1,HLA-DQB1,ICOSLG/LOC102723996,PIK3C2B,ITGB2,SPI1,VAV1,IL2RG,IKZF1,PIK3CG,CXCR4,TGFBR2,HLA-A,HLA-DMA,STAT6,HLA-DMB,CRLF2,TGFBR1,ICAM1,CD86
Atherosclerosis Signaling	8.21	NaN	0.165	TGFB1,IL1B,MMP9,APOD,COL5A3,MSR1,ITGB2,LYZ,CXCR4,APOC2,CLU,CCL2,SELPLG,IL1A,CSF1,LPL,TNFRSF12A,APOE,PLB1,APOC4,ICAM1
Production of Nitric Oxide and Reactive Oxygen Species in Macrophages	8	4.08248	0.134	TNFRSF1A,NCF1,RHOC,NCF2,IFNGR1,IRF8,PPP1R14B,PTPN6,SIRPA,APOC4,TLR2,NCF4,APOD,TNFRSF1B,PIK3C2B,SPI1,RHOJ,PIK3CG,PLCG2,LYZ,PRKCD,APOC2,CLU,APOE,CYBB,CYBA
Acute Phase Response Signaling	7.88	3.63803	0.141	FTL,IL1B,C3,TNFRSF1B,SOCS3,TNFRSF1A,RBP1,IL6R,SERPINA3,C1R,HMOX1,OSMR,PIK3CG,A2M,AGT,C4A/C4B,FN1,IL1R1,CEBPB,IL1A,SERPINF2,SERPINE1,SERPING1,ITIH2
Phagosome Maturation	7.69	NaN	0.149	CTSS,ATP6V0D2,CTSV,CTSK,TUBB6,B2M,TCIRG1,TUBA1C,TAP1,NCF2,PRDX6,CTSH,RAB7B,HLA-A,CTSB,CTSC,ATP6V0E1,CTSA,CTSE,CTSD,CYBB,CTSZ
Osteoarthritis Pathway	7.24	3.12772	0.123	BGLAP,TGFB1,MMP9,TNFRSF1A,S1PR3,MMP12,RARRES2,FN1,IL1R1,TGFBR1,CASP4,SPP1,TLR2,IL1B,TNFRSF1B,VEGFA,CASP1,ANXA2,FGF2,TGFBR2,FZD10,CEBPB,SOX9,SDC4,ITGA5,CASP8
Natural Killer Cell Signaling	7.06	NaN	0.156	LAIR1,KLRB1,PIK3C2B,FCER1G,HCST,RAC2,VAV1,FCGR2A,PIK3CG,PLCG2,LCP2,PRKCD,SYK,INPP5D,CD300A,TYROBP,SH3BP2,PTPN6,FCGR3A/FCGR3B
Th1 Pathway	7.03	2.67261	0.148	TNFSF11,HLA-DOA,SOCS3,HLA-DQA1,HLA-DQB1,ICOSLG/LOC102723996,IL6R,PIK3C2B,ITGB2,VAV1,HAVCR2,IL10RA,PIK3CG,IFNGR1,IL10RB,HLA-A,HLA-DMA,HLA-DMB,ICAM1,CD86
Graft-versus-Host Disease Signaling	6.99	NaN	0.25	HLA-E,HLA-A,IL1B,HLA-DOA,HLA-DMA,HLA-DQA1,HLA-DQB1,IL1A,HLA-DMB,FCER1G,FAS,CD86
IL-8 Signaling	6.64	3.67423	0.122	HBEGF,ITGAM,ITGB5,CCND2,MMP9,PLCB2,VEGFA,ITGAX,RHOC,PIK3C2B,ITGB2,PLD4,RHOJ,RAC2,HMOX1,NCF2,PIK3CG,PRKCD,PTK2B,CCND1,ANGPT1,ICAM1,CYBB,EIF4EBP1
Communication between Innate and Adaptive Immune Cells	6.59	NaN	0.17	HLA-E,TLR7,IL1B,CCL5,CXCL10,TLR1,FCER1G,B2M,CCL3L3,HLA-A,Ccl9,IL1A,Tlr13,CCL4,TLR2,CD86
Interferon Signaling	6.39	3	0.278	IFNGR1,OAS1,IRF9,IFITM2,IFIT3,ISG15,IFI35,IFITM3,TAP1,PSMB8
Type I Diabetes Mellitus Signaling	6.28	2.33333	0.153	HLA-E,IL1B,HLA-DOA,TNFRSF1B,SOCS3,TNFRSF1A,HLA-DQA1,HLA-DQB1,FCER1G,IFNGR1,HLA-A,IL1R1,HLA-DMA,HLA-DMB,FAS,CD86,CASP8
Inhibition of Matrix Metalloproteases	6.03	NaN	0.256	A2M,MMP19,MMP9,THBS2,MMP12,TIMP4,TIMP1,MMP15,SDC1,MMP14
Role of NFAT in Regulation of the Immune Response	5.92	4.26401	0.118	HLA-DOA,FCGR1A,HLA-DQA1,HLA-DQB1,PLCB2,BTK,PIK3C2B,FCER1G,FCGR2A,PIK3CG,PLCG2,LCP2,SYK,FCGR2B,HLA-A,HLA-DMA,HLA-DMB,BLNK,CD86,LYN,FCGR3A/FCGR3B,GNA15
Inflammasome pathway	5.38	2.64575	0.35	NAIP,AIM2,IL1B,CTSB,CASP1,CASP8,PYCARD
PI3K Signaling in B Lymphocytes	5.31	3.15296	0.131	C3,PLCB2,BTK,PLCE1,VAV1,PIK3CG,ATF3,PLCG2,SYK,INPP5D,FCGR2B,PIK3AP1,CD180,PTPRC,ATF5,BLNK,LYN
Autoimmune Thyroid Disease Signaling	5.24	NaN	0.213	HLA-E,HLA-A,HLA-DOA,HLA-DMA,HLA-DQA1,HLA-DQB1,HLA-DMB,FCER1G,FAS,CD86
CD28 Signaling in T Helper Cells	5.22	1.89737	0.129	HLA-DOA,HLA-DQA1,HLA-DQB1,PIK3C2B,FCER1G,VAV1,ARPC1B,PIK3CG,LCP2,WAS,SYK,HLA-A,HLA-DMA,HLA-DMB,PTPN6,PTPRC,CD86
Macropinocytosis Signaling	5.18	2.33333	0.16	ITGB5,CD14,PIK3C2B,ITGB2,CSF1R,PIK3CG,PLCG2,PRKCD,CSF1,MET,HGF,ITGA5,ITGB4
Tec Kinase Signaling	4.84	3.77124	0.112	HCK,BTK,RHOC,FGR,PIK3C2B,FCER1G,RHOJ,VAV1,PIK3CG,PLCG2,WAS,PRKCD,PTK2B,STAT6,TEC,FAS,ITGA5,LYN,GNA15
FcγRIIB Signaling in B Lymphocytes	4.75	1	0.189	DOK1,SYK,INPP5D,FCGR2B,BTK,PIK3C2B,BLNK,LYN,PIK3CG,PLCG2
IL-4 Signaling	4.72	NaN	0.146	HLA-DOA,HLA-DQA1,HLA-DQB1,IL13RA1,PIK3C2B,IL2RG,PIK3CG,INPP5D,HLA-A,HLA-DMA,STAT6,HLA-DMB,PTPN6
B Cell Receptor Signaling	4.65	2.66789	0.105	BTK,PIK3C2B,CD22,RAC2,VAV1,FCGR2A,PIK3CG,PLCG2,SYK,INPP5D,FCGR2B,PIK3AP1,BCL2A1,PTK2B,APBB1IP,RAP2B,PTPN6,PTPRC,BLNK,LYN
VDR/RXR Activation	4.63	1.34164	0.154	BGLAP,SERPINB1,PRKCD,KLK6,TNFSF11,CCL5,CXCL10,CD14,CEBPB,IGFBP5,SPP1,CEBPA
HMGB1 Signaling	4.57	2.84019	0.12	TGFB1,IL1B,TNFRSF1B,TNFRSF1A,RHOC,PIK3C2B,PLAT,RHOJ,PIK3CG,IFNGR1,IL1R1,CCL2,IL1A,CNTF,SERPINE1,ICAM1
B Cell Development	4.54	NaN	0.229	HLA-A,HLA-DOA,HLA-DMA,HLA-DQA1,HLA-DQB1,HLA-DMB,PTPRC,CD86
Acute Myeloid Leukemia Signaling	4.51	-0.904534	0.14	CSF2RB,CSF2RA,CSF3R,PIK3C2B,SPI1,CEBPA,CSF1R,PIK3CG,MYC,CCND1,RUNX1,EIF4EBP1,IDH2
Colorectal Cancer Metastasis Signaling	4.4	1.87663	0.0927	TLR7,TGFB1,MMP9,TNFRSF1A,TLR1,VEGFA,MMP12,IL6R,RHOC,PIK3C2B,RHOJ,PIK3CG,IFNGR1,MYC,TGFBR2,FZD10,MMP19,CCND1,Tlr13,TGFBR1,MMP15,TLR2,MMP14
iCOS-iCOSL Signaling in T Helper Cells	4.39	2.67261	0.122	HLA-DOA,HLA-DQA1,HLA-DQB1,ICOSLG/LOC102723996,PIK3C2B,FCER1G,VAV1,IL2RG,PIK3CG,LCP2,INPP5D,HLA-A,HLA-DMA,HLA-DMB,PTPRC
Glioma Invasiveness Signaling	4.38	0.904534	0.157	ITGB5,PLAU,MMP9,PLAUR,RHOC,TIMP4,PIK3C2B,TIMP1,RHOJ,CD44,PIK3CG
Caveolar-mediated Endocytosis Signaling	4.32	NaN	0.155	ITGAM,ITGB5,HLA-A,FLNA,CD48,ITGAX,FLNC,ITGB2,B2M,ITGA5,ITGB4
Role of JAK1 and JAK3 in γc Cytokine Signaling	4.32	NaN	0.155	IL21R,SYK,SOCS3,PTK2B,STAT6,CRLF2,PIK3C2B,FES,BLNK,IL2RG,PIK3CG
Allograft Rejection Signaling	4.3	NaN	0.143	H2-T9,HLA-E,HLA-A,HLA-DOA,HLA-DMA,HLA-DQA1,HLA-DQB1,HLA-DMB,FCER1G,B2M,FAS,CD86
FXR/RXR Activation	4.27	NaN	0.119	IL1B,C3,APOD,PON3,SDC1,AGT,C4A/C4B,APOC2,CLU,MLXIPL,IL1A,SERPINF2,LPL,APOE,APOC4
MSP-RON Signaling Pathway	4.26	NaN	0.153	ITGAM,KLK6,CSF2RB,CCL2,CSF1,PIK3C2B,ITGB2,KLK8,TLR2,IL3RA,PIK3CG
IL-6 Signaling	4.19	2.13809	0.117	IL1B,MCL1,TNFRSF1B,SOCS3,TNFRSF1A,CD14,VEGFA,IL6R,PIK3C2B,PIK3CG,A2M,HSPB1,IL1R1,CEBPB,IL1A
autophagy	4.13	NaN	0.161	CTSS,CTSH,CTSV,CTSK,CTSB,CTSC,CTSA,CTSE,CTSD,CTSZ
Systemic Lupus Erythematosus Signaling	4.11	NaN	0.0933	HLA-E,TLR7,IL1B,CD72,FCGR1A,IL6R,PIK3C2B,CD22,FCER1G,FCGR2A,PIK3CG,PLCG2,INPP5D,FCGR2B,HLA-A,IL1A,PTPN6,PTPRC,CD86,LYN,FCGR3A/FCGR3B
Virus Entry via Endocytic Pathways	4.08	NaN	0.127	ITGB5,FLNA,PIK3C2B,ITGB2,B2M,RAC2,PIK3CG,PLCG2,PRKCD,HLA-A,FLNC,ITGA5,ITGB4
IL-12 Signaling and Production in Macrophages	4.07	NaN	0.11	TGFB1,APOD,PIK3C2B,SPI1,PIK3CG,LYZ,IFNGR1,IRF8,PRKCD,APOC2,CLU,CEBPB,STAT6,APOE,APOC4,TLR2
Crosstalk between Dendritic Cells and Natural Killer Cells	4.05	NaN	0.135	HLA-E,HLA-A,TLR7,TNFRSF1B,CSF2RB,TYROBP,LTBR,FAS,TREM2,CD86,IL3RA,IL2RG
Adipogenesis pathway	3.96	NaN	0.112	AGPAT2,CEBPD,TGFB1,FABP4,TNFRSF1A,RBP1,FGF2,CEBPA,FZD10,SAP30,SLC2A4,CEBPB,SOX9,LPL,EGR2
NF-KB Signaling	3.95	3.29983	0.0994	TLR7,TNFSF11,IL1B,TNFRSF1B,TNFRSF1A,TLR1,LTBR,PIK3C2B,FCER1G,PIK3CG,PLCG2,TGFBR2,IL1R1,TNFAIP3,IL1A,TGFBR1,TLR2,CASP8
Clathrin-mediated Endocytosis Signaling	3.9	NaN	0.0955	ITGB5,APOD,VEGFA,PIK3C2B,ITGB2,FGF2,IGF1,ARPC1B,PIK3CG,LYZ,APOC2,CLU,MET,APOE,FGF11,APOC4,DAB2,ITGA5,ITGB4
Role of Osteoblasts, Osteoclasts and Chondrocytes in Rheumatoid Arthritis	3.89	NaN	0.0901	BGLAP,TNFSF11,TGFB1,IL1B,CTSK,TNFRSF1B,TNFRSF1A,PIK3C2B,IGF1,Naip1 (includes others),CSF1R,PIK3CG,NAIP,IL1R1,FZD10,PTK2B,IL1A,CSF1,SPP1,ITGA5,MMP14
Differential Regulation of Cytokine Production in Intestinal Epithelial Cells by IL-17A and IL-17F	3.87	NaN	0.261	IL1B,CCL5,CCL2,IL1A,CCL4,LCN2
Role of Tissue Factor in Cancer	3.81	NaN	0.114	HBEGF,HCK,CYR61,ITGB5,IL1B,VEGFA,PLAUR,FGR,PIK3C2B,PIK3CG,PTK2B,CSF1,LYN,GNA15
IL-10 Signaling	3.73	NaN	0.145	FCGR2B,IL10RB,IL1B,IL1R1,SOCS3,CD14,IL1A,HMOX1,FCGR2A,IL10RA
Coagulation System	3.65	-0.377964	0.2	A2M,PROS1,PLAU,PLAUR,SERPINF2,PLAT,SERPINE1
ILK Signaling	3.49	1.29099	0.0914	ITGB5,MMP9,FLNA,TNFRSF1A,VEGFA,RHOC,PIK3C2B,ITGB2,RHOJ,PIK3CG,VIM,MYC,FN1,PPP1R14B,CCND1,FBLIM1,FLNC,ITGB4
Bladder Cancer Signaling	3.47	NaN	0.125	MYC,MMP19,MMP9,VEGFA,CCND1,MMP12,CDKN2A,FGF2,FGF11,MMP15,MMP14
PKCθ Signaling in T Lymphocytes	3.46	3.20713	0.105	HLA-DOA,HLA-DQA1,HLA-DQB1,PIK3C2B,FCER1G,RAC2,VAV1,PIK3CG,PLCG2,LCP2,HLA-A,HLA-DMA,HLA-DMB,CD86
Death Receptor Signaling	3.26	1.50756	0.118	HSPB1,NAIP,TNFRSF1B,TNFRSF1A,PARP3,PARP9,PARP14,FAS,Naip1 (includes others),CASP8,ARHGDIB
Aryl Hydrocarbon Receptor Signaling	3.2	1.89737	0.0993	GSTA3,ALDH1L1,CCND2,TGFB1,IL1B,CDKN2A,MGST1,HSPB1,MYC,CCND1,IL1A,FAS,CTSD,NFE2L2
Amyotrophic Lateral Sclerosis Signaling	3.15	NaN	0.108	NAIP,GRIN3B,NEFH,CAPN3,VEGFA,CASP1,GPX1,PIK3C2B,IGF1,NEFL,Naip1 (includes others),PIK3CG
Growth Hormone Signaling	2.99	0.707107	0.118	A2M,PRKCD,SOCS3,SLC2A4,PIK3C2B,PTPN6,IGF1,CEBPA,PIK3CG,PLCG2
Integrin Signaling	2.95	3.15296	0.0822	ITGAM,ITGB5,TSPAN4,ITGAX,RHOC,PIK3C2B,ITGB2,RHOJ,RAC2,ARPC1B,PIK3CG,PLCG2,WAS,CAPN3,MYLK,RAP2B,ITGA5,ITGB4
Cdc42 Signaling	2.93	1.63299	0.0898	H2-T9,HLA-E,HLA-DOA,HLA-DQA1,HLA-DQB1,FCER1G,B2M,VAV1,ARPC1B,WAS,HLA-A,HLA-DMA,MYLK,HLA-DMB,ITGA5
Inhibition of Angiogenesis by TSP1	2.9	NaN	0.176	TGFBR2,TGFB1,MMP9,VEGFA,TGFBR1,SDC1
Nur77 Signaling in T Lymphocytes	2.9	NaN	0.136	HLA-A,HLA-DOA,HLA-DMA,HLA-DQA1,HLA-DQB1,HLA-DMB,FCER1G,CD86
GM-CSF Signaling	2.89	2.12132	0.123	HCK,BCL2A1,CCND1,CSF2RB,CSF2RA,RUNX1,PIK3C2B,LYN,PIK3CG
LPS/IL-1 Mediated Inhibition of RXR Function	2.88	0.707107	0.0811	GSTA3,ALDH1L1,IL1B,FABP4,TNFRSF1B,TNFRSF1A,CD14,ABCA1,FABP7,MGST1,MGMT,APOC2,IL1R1,IL1A,APOE,NDST4,APOC4,ABCC3
Fc Epsilon RI Signaling	2.88	NaN	0.101	LCP2,PRKCD,SYK,INPP5D,BTK,PIK3C2B,FCER1G,RAC2,VAV1,LYN,PIK3CG,PLCG2
Neuroprotective Role of THOP1 in Alzheimer's Disease	2.88	2.33333	0.101	AGT,HLA-E,KLK6,HLA-A,ENDOU,MMP9,SERPINA3,Prss30,ST14,KLK8,C1R,PRSS23
Pancreatic Adenocarcinoma Signaling	2.85	1	0.1	HBEGF,TGFBR2,TGFB1,MMP9,VEGFA,CCND1,CDKN2A,PIK3C2B,TGFBR1,PLD4,HMOX1,PIK3CG
p38 MAPK Signaling	2.85	3.4641	0.1	HSPB1,MAPKAPK3,MYC,TGFBR2,TGFB1,IL1B,IL1R1,TNFRSF1B,TNFRSF1A,IL1A,TGFBR1,FAS
Glutathione Redox Reactions I	2.83	NaN	0.208	PRDX6,GPX3,GPX1,GPX8,MGST1
Apoptosis Signaling	2.8	0	0.111	NAIP,CAPN3,MCL1,TNFRSF1B,TNFRSF1A,BCL2A1,FAS,Naip1 (includes others),CASP8,PLCG2
OX40 Signaling Pathway	2.77	NaN	0.11	H2-T9,HLA-E,HLA-A,HLA-DOA,HLA-DMA,HLA-DQA1,HLA-DQB1,HLA-DMB,FCER1G,B2M
Sphingosine-1-phosphate Signaling	2.7	1.1547	0.096	PLCB2,PTK2B,S1PR3,CASP1,PLCE1,RHOC,PIK3C2B,RHOJ,CASP4,CASP8,PIK3CG,PLCG2
Superpathway of Inositol Phosphate Compounds	2.61	NaN	0.0766	PALD1,SOCS3,PLCB2,PLCE1,PIK3C2B,PLD4,PDCD1,VAV1,PIK3CG,PLCG2,INPP5D,PIK3AP1,PPP1R14B,MET,PTPN6,PTPRC,SIRPA,CD86
Calcium-induced T Lymphocyte Apoptosis	2.58	2.64575	0.121	PRKCD,HLA-A,HLA-DOA,HLA-DMA,HLA-DQA1,HLA-DQB1,HLA-DMB,FCER1G
HGF Signaling	2.5	1.66667	0.0957	PRKCD,CCND1,ELK3,ELF4,CDKN2A,MET,PIK3C2B,HGF,ITGA5,PIK3CG,PLCG2
Phospholipase C Signaling	2.49	3.87298	0.0747	PLCB2,BTK,PLCE1,RHOC,PLD4,FCER1G,RHOJ,HMOX1,FCGR2A,PLCG2,LCP2,PRKCD,SYK,FCGR2B,BLNK,ITGA5,LYN,AHNAK
Pathogenesis of Multiple Sclerosis	2.47	NaN	0.333	CCL5,CXCL10,CCL4
Prostanoid Biosynthesis	2.47	NaN	0.333	PTGDS,HPGDS,TBXAS1
Differential Regulation of Cytokine Production in Macrophages and T Helper Cells by IL-17A and IL-17F	2.45	NaN	0.222	IL1B,CCL5,CCL2,CCL4
GP6 Signaling Pathway	2.45	2.88675	0.0896	LCP2,COL12A1,PRKCD,SYK,BTK,COL5A3,APBB1IP,PIK3C2B,FCER1G,LYN,PIK3CG,PLCG2
Chemokine Signaling	2.38	2.82843	0.113	CXCR4,CCL5,PLCB2,PTK2B,CCL2,CCL4,PIK3CG,PLCG2
Role of Hypercytokinemia/hyperchemokinemia in the Pathogenesis of Influenza	2.36	NaN	0.14	IL1B,CCL5,CXCL10,CCL2,IL1A,CCL4
GDP-glucose Biosynthesis	2.32	NaN	0.3	HK2,PGM5,HK3
Cytotoxic T Lymphocyte-mediated Apoptosis of Target Cells	2.25	NaN	0.156	HLA-A,FCER1G,B2M,FAS,CASP8
IL-7 Signaling Pathway	2.24	2.33333	0.0989	MYC,MCL1,CCND1,MET,PIK3C2B,HGF,IL2RG,LYN,PIK3CG
Antioxidant Action of Vitamin C	2.22	-2.82843	0.0926	NXN,PLCB2,SLC2A4,CSF2RB,CSF2RA,PLCE1,PLD4,PLB1,HMOX1,PLCG2
Reelin Signaling in Neurons	2.21	NaN	0.0978	HCK,FGR,PIK3C2B,ITGB2,APOE,CNR2,ITGA5,LYN,PIK3CG
Toll-like Receptor Signaling	2.2	1.88982	0.105	TLR7,IL1B,TNFAIP3,TLR1,CD14,IL1A,TICAM2,TLR2
Glucose and Glucose-1-phosphate Degradation	2.2	NaN	0.273	HK2,PGM5,HK3
Glioblastoma Multiforme Signaling	2.2	2.49615	0.0802	PLCB2,CDKN2A,PLCE1,RHOC,PIK3C2B,RHOJ,IGF1,PIK3CG,PLCG2,MYC,PRKCD,FZD10,CCND1
Induction of Apoptosis by HIV1	2.19	1.13389	0.115	NAIP,CXCR4,TNFRSF1B,TNFRSF1A,FAS,Naip1 (includes others),CASP8
α-tocopherol Degradation	2.12	NaN	0.5	CYP4F12,CYP4F2
14-3-3-mediated Signaling	2.08	2.12132	0.084	VIM,PRKCD,TNFRSF1A,PLCB2,TUBB6,PLCE1,PIK3C2B,TUBA1C,GFAP,PIK3CG,PLCG2
p70S6K Signaling	2.06	2.7136	0.0833	AGT,PRKCD,SYK,PLCB2,BTK,PLCE1,PIK3C2B,IL2RG,LYN,PIK3CG,PLCG2
Actin Cytoskeleton Signaling	2.04	2.7136	0.0705	FLNA,CD14,EZR,MSN,PIK3C2B,FGF2,RAC2,VAV1,ARPC1B,PIK3CG,WAS,FN1,NCKAP1L,MYLK,FGF11,ITGA5
Molecular Mechanisms of Cancer	2.01	NaN	0.0609	CCND2,TGFB1,CDKN2C,PLCB2,CDKN2A,RHOC,PIK3C2B,RHOJ,RAC2,Naip1 (includes others),PIK3CG,NAIP,MYC,TGFBR2,PRKCD,FZD10,CCND1,TGFBR1,RAP2B,FAS,HIPK2,ITGA5,CASP8,GNA15
Endothelin-1 Signaling	2.01	3.20713	0.0737	PLCB2,CASP1,PLCE1,PIK3C2B,PLD4,HMOX1,PIK3CG,PLCG2,MYC,PRKCD,PLB1,CASP4,CASP8,GNA15
CTLA4 Signaling in Cytotoxic T Lymphocytes	2	NaN	0.0909	LCP2,SYK,HLA-A,PIK3C2B,FCER1G,B2M,PTPN6,CD86,PIK3CG
IL-3 Signaling	1.98	0.707107	0.0964	PRKCD,INPP5D,CSF2RB,STAT6,PIK3C2B,PTPN6,IL3RA,PIK3CG
Trehalose Degradation II (Trehalase)	1.91	NaN	0.4	HK2,HK3
CCR5 Signaling in Macrophages	1.9	NaN	0.101	PRKCD,CCL5,PTK2B,FCER1G,FAS,CCL4,PLCG2
Myc Mediated Apoptosis Signaling	1.87	NaN	0.1	MYC,CDKN2A,PIK3C2B,FAS,IGF1,CASP8,PIK3CG
Antiproliferative Role of TOB in T Cell Signaling	1.86	NaN	0.154	TGFBR2,TGFB1,PABPC1,TGFBR1
PPARα/RXRα Activation	1.84	-1	0.0722	ITGB5,TGFB1,IL1B,PLCB2,ABCA1,PLCE1,BCL3,PLCG2,TGFBR2,IL1R1,LPL,TGFBR1,GNA15
Gαq Signaling	1.83	2.88675	0.0745	PRKCD,PLCB2,PTK2B,BTK,RHOC,PIK3C2B,PLD4,RHOJ,HMOX1,GNA15,PIK3CG,PLCG2
D-myo-inositol (1,4,5)-Trisphosphate Biosynthesis	1.81	NaN	0.148	PLCB2,PLCE1,PLD4,PLCG2
Chondroitin Sulfate Degradation (Metazoa)	1.73	NaN	0.188	HEXB,GALNS,HEXA
Paxillin Signaling	1.66	1	0.0796	ITGAM,ITGB5,PTK2B,ITGAX,PIK3C2B,ITGB2,ITGA5,ITGB4,PIK3CG
TNFR2 Signaling	1.65	NaN	0.133	NAIP,TNFAIP3,TNFRSF1B,Naip1 (includes others)
Signaling by Rho Family GTPases	1.65	2.84019	0.0635	EZR,MSN,RHOC,PIK3C2B,RHOJ,ARPC1B,GFAP,NCF2,PIK3CG,VIM,WAS,PTK2B,MYLK,CYBB,ITGA5,GNA15
IL-9 Signaling	1.64	-0.447214	0.111	SOCS3,BCL3,PIK3C2B,IL2RG,PIK3CG
Role of IL-17F in Allergic Inflammatory Airway Diseases	1.64	NaN	0.111	IL1B,CXCL10,CCL2,CCL4,IGF1
Glioma Signaling	1.63	1.13389	0.0789	PRKCD,CDKN2C,CCND1,CDKN2A,PIK3C2B,IGF1,IDH2,PIK3CG,PLCG2
Phospholipases	1.61	NaN	0.0968	PLCB2,PLCE1,PLD4,PLB1,HMOX1,PLCG2
Germ Cell-Sertoli Cell Junction Signaling	1.61	NaN	0.0694	A2M,TGFBR2,TGFB1,TNFRSF1A,TUBB6,RHOC,PIK3C2B,TGFBR1,TUBA1C,RHOJ,RAC2,PIK3CG
Glutathione-mediated Detoxification	1.6	NaN	0.129	GSTA3,ANPEP,HPGDS,MGST1
Cardiac Hypertrophy Signaling	1.58	3.35659	0.0636	MAPKAPK3,TGFB1,PLCB2,IL6R,PLCE1,RHOC,PIK3C2B,RHOJ,IGF1,PIK3CG,PLCG2,HSPB1,TGFBR2,TGFBR1,GNA15
HIF1α Signaling	1.55	NaN	0.0763	MMP19,MMP9,SLC2A4,VEGFA,MMP12,PIK3C2B,MMP15,MMP14,PIK3CG
Primary Immunodeficiency Signaling	1.53	NaN	0.104	BTK,PTPRC,BLNK,TAP1,IL2RG
Prolactin Signaling	1.51	0.816497	0.0843	MYC,PRKCD,SOCS3,CEBPB,PIK3C2B,PIK3CG,PLCG2
ERK/MAPK Signaling	1.5	1.94145	0.065	PIK3C2B,RAC2,PIK3CG,PLCG2,HSPB1,MYC,PRKCD,PPP1R14B,PTK2B,ELK3,ELF4,ITGA5,EIF4EBP1
3-phosphoinositide Biosynthesis	1.5	NaN	0.065	PALD1,SOCS3,PIK3C2B,PDCD1,VAV1,PIK3CG,PIK3AP1,PPP1R14B,MET,PTPN6,PTPRC,SIRPA,CD86
Cell Cycle: G1/S Checkpoint Regulation	1.49	-0.447214	0.0909	MYC,CCND2,TGFB1,CDKN2C,CCND1,CDKN2A
Hepatic Cholestasis	1.49	NaN	0.0688	PRKCD,TGFB1,IL1B,IL1R1,TNFRSF1B,TNFRSF1A,CD14,IL1A,CNTF,SLCO1C1,ABCC3
Renin-Angiotensin Signaling	1.47	2.33333	0.0738	AGT,PRKCD,CCL5,PTK2B,CCL2,PIK3C2B,PTPN6,PIK3CG,PLCG2
TNFR1 Signaling	1.46	0	0.1	NAIP,TNFAIP3,TNFRSF1A,Naip1 (includes others),CASP8
D-myo-inositol-5-phosphate Metabolism	1.46	NaN	0.0679	PALD1,SOCS3,PPP1R14B,PLCB2,PLCE1,PLD4,PTPN6,PTPRC,SIRPA,PDCD1,PLCG2
Eicosanoid Signaling	1.46	NaN	0.0896	PTGDS,ALOX5AP,PLB1,HPGDS,LTC4S,TBXAS1
fMLP Signaling in Neutrophils	1.45	2.33333	0.0732	WAS,PRKCD,PLCB2,NCF1,PIK3C2B,CYBB,ARPC1B,NCF2,PIK3CG
Histamine Biosynthesis	1.44	NaN	1	HDC,
TWEAK Signaling	1.43	0	0.114	NAIP,TNFRSF12A,Naip1 (includes others),CASP8
IL-17A Signaling in Fibroblasts	1.43	NaN	0.114	CEBPD,CEBPB,CCL2,LCN2
UVA-Induced MAPK Signaling	1.41	2.12132	0.0755	PLCB2,PARP3,PLCE1,PARP9,PIK3C2B,PARP14,PIK3CG,PLCG2
Chronic Myeloid Leukemia Signaling	1.41	NaN	0.0755	MYC,TGFBR2,TGFB1,CCND1,CDKN2A,PIK3C2B,TGFBR1,PIK3CG
G Beta Gamma Signaling	1.39	2.64575	0.0795	HBEGF,PRKCD,CAV2,BTK,GNA15,PIK3CG,PLCG2
HER-2 Signaling in Breast Cancer	1.39	NaN	0.0795	PRKCD,ITGB5,CCND1,PIK3C2B,ITGB2,ITGB4,PIK3CG
Polyamine Regulation in Colon Cancer	1.36	NaN	0.136	MYC,SAT1,PSME1
Regulation of the Epithelial-Mesenchymal Transition Pathway	1.36	NaN	0.0635	LOX,TGFBR2,TGFB1,FZD10,MMP9,MET,PIK3C2B,TGFBR1,FGF2,FGF11,HGF,PIK3CG
Regulation of Actin-based Motility by Rho	1.34	1.88982	0.0778	WAS,MYLK,RHOC,RHOJ,RAC2,ARPC1B,ITGA5
FGF Signaling	1.32	0.377964	0.0769	MET,PIK3C2B,FGF2,PTPN6,FGF11,HGF,PIK3CG
